# Supplementary material for: The long-term and short-term effects of interest rate volatility on corporate bankruptcy risk: An industry and supply chain perspective
Source: PLoS One. 2025 Feb 7;20(2):e0317185. doi: 10.1371/journal.pone.0317185 (PMC11805371; doi:10.1371/journal.pone.0317185)
Supplement: S1 Data — (ZIP) [file pone.0317185.s001.zip › Data.xlsx]

## Sheet: Date for regression
ID	name	industry	date	Period	StockValue	InterestRate	DD	PM	HouseSale	Loan	SCF	Capital	HHI	LnGDP	LnAsset	ROA	NPM	Adudit	LoanR	avDD	avSCF	avLoanR	KZs
600585.SH	海螺水泥	Materials	2007-05-11	20071	4.89966e+06	-1.1773	5.6653	#N/A	0.116893	0.955122	0.0448784	0	0.0834123	10.8871	14.6698	2.3214	7.835	0	0.20707	5.90171	0.0053388	0.170781	Missng
600585.SH	海螺水泥	Materials	2007-08-24	20072	1.03541e+07	-3.15209	9.98973	#N/A	0.202444	0.749386	-0.0157457	0.250614	0.104013	10.989	14.7579	6.9883	12.1112	0	0.195762	7.90383	-0.0137	0.0734811	-0.131508896885169
600585.SH	海螺水泥	Materials	2007-11-02	20073	1.19738e+07	-3.06823	10.6408	#N/A	0.291427	1	-0.0429457	0	0.0562179	11.0203	14.8342	10.5491	12.7543	0	0.210208	8.18909	-0.0538918	0.178621	Missng
600585.SH	海螺水泥	Materials	2008-04-02	20074	8.23631e+06	-4.34034	6.66015	#N/A	0.235441	1	-0.0998558	0	0.142875	11.1184	14.9482	15.1716	14.4013	0	0.171486	6.53162	-0.113042	0.165869	-0.423660232958815
600585.SH	海螺水泥	Materials	2008-04-29	20081	9.07905e+06	-4.34034	6.63263	#N/A	-0.00300583	1	-0.111146	0	0.0906914	10.9961	15.0008	2.2153	10.2032	0	0.227146	5.63963	-0.121338	0.172249	Missng
600585.SH	海螺水泥	Materials	2008-08-19	20082	4.59626e+06	-1.76069	4.31003	#N/A	-0.0711233	0.549224	-0.0765236	0.450776	0.121414	11.0929	15.2456	5.4498	13.3893	0	0.263254	3.85942	-0.0602282	0.18131	-1.39849983688094
600585.SH	海螺水泥	Materials	2008-10-28	20083	2.69205e+06	-0.394775	3.037	#N/A	-0.16568	1	-0.211601	0	0.0670236	11.1112	15.2232	8.4451	12.4849	0	0.327455	2.63551	-0.108443	0.21226	Missng
600585.SH	海螺水泥	Materials	2009-04-03	20084	6.20548e+06	2.80587	5.3635	#N/A	-0.168157	1	-0.0458483	0	0.132859	11.1874	15.2632	10.8789	11.0595	0	0.303181	4.83037	-0.0317342	0.260446	-1.75027910059441
600585.SH	海螺水泥	Materials	2009-04-28	20091	6.98095e+06	2.80587	6.65692	#N/A	0.0835767	0.887838	0.112162	0	0.12932	11.0577	15.2407	1.4705	8.165	0	0.195604	5.0857	0.0344681	0.182554	Missng
600585.SH	海螺水泥	Materials	2009-08-24	20092	7.88183e+06	2.99808	7.2057	#N/A	0.28826	0.799185	0.200815	0	0.133928	11.1717	15.2553	4.2098	11.8476	0	0.228085	5.24328	0.0608973	0.178922	-1.68403681872887
600585.SH	海螺水泥	Materials	2009-10-29	20093	7.52148e+06	0.99431	7.17735	#N/A	0.381457	0.671097	0.328903	0	0.0744204	11.2121	15.2668	7.2279	12.9984	0	0.290975	5.69052	0.0565951	0.203117	Missng
600585.SH	海螺水泥	Materials	2010-04-02	20094	7.98075e+06	-1.05647	6.33361	#N/A	0.374217	0.87293	0.12707	0	0.0967272	11.2995	15.3662	10.7711	14.649	0	0.18843	5.82901	0.0183711	0.156071	-1.6577114113204
600585.SH	海螺水泥	Materials	2010-04-30	20101	6.5623e+06	-1.05647	5.23243	#N/A	0.294217	0.920358	0.0796421	0	0.0872325	11.1728	15.4341	2.2774	13.5471	0	0.151687	5.7782	-0.196177	0.152669	Missng
600585.SH	海螺水泥	Materials	2010-08-19	20102	7.15053e+06	-1.418	5.20607	#N/A	0.119489	1	-0.00363344	0	0.0897923	11.274	15.4716	5.17	13.5172	0	0.138869	5.54263	-0.305027	0.119922	-1.38844751107727
600585.SH	海螺水泥	Materials	2010-10-28	20103	8.95582e+06	-2.16488	5.94625	#N/A	0.0559086	1	-0.0120051	0	0.0594537	11.3067	15.5334	8.6335	14.6881	0	0.119265	6.13061	-0.119164	0.136765	Missng
600585.SH	海螺水泥	Materials	2011-03-31	20104	1.43152e+07	-2.09754	8.56125	#N/A	0.0801459	1	-0.152581	0	0.0987999	11.3944	15.6141	16.1789	18.4139	0	0.145418	6.97966	-0.0801431	0.172864	-1.61457074309816
600585.SH	海螺水泥	Materials	2011-04-22	20111	1.41315e+07	-2.71191	8.39457	#N/A	0.133992	1	-0.121449	0	0.0721417	11.5019	15.6658	5.0673	24.238	0	0.129791	6.42377	-0.111332	0.155846	Missng
600585.SH	海螺水泥	Materials	2011-08-24	20112	1.16585e+07	-2.5446	5.63292	#N/A	0.114545	0.602575	-0.131664	0.397425	0.0987223	11.6111	15.8631	12.0911	27.3135	0	0.183172	5.42487	-0.195846	0.180269	-2.03905824814377
600585.SH	海螺水泥	Materials	2011-10-31	20113	1.06834e+07	-1.7416	5.21978	#N/A	0.113849	1	-0.391107	0	0.0653014	11.6546	15.8885	18.0279	26.4357	0	0.206249	4.99771	-0.27449	0.199022	Missng
600585.SH	海螺水泥	Materials	2012-03-29	20114	8.22452e+06	-0.824659	4.03581	#N/A	0.0383821	1	-0.429193	0	0.119089	11.7523	15.9438	22.5719	24.303	0	0.268781	3.84818	-0.238159	0.226999	-2.15814586415662
600585.SH	海螺水泥	Materials	2012-04-24	20121	9.35327e+06	-0.327571	4.66603	#N/A	-0.168864	1	-0.382641	0	0.0806072	11.58	15.9177	2.2372	14.249	0	0.414565	4.12079	-0.213074	0.264249	Missng
600585.SH	海螺水泥	Materials	2012-08-17	20122	7.5939e+06	0.597425	3.92206	#N/A	-0.118769	1	-0.0552013	0	0.116661	11.6848	15.9183	4.9245	14.4472	0	0.323903	3.51282	-0.119497	0.204792	-1.52966687227131
600585.SH	海螺水泥	Materials	2012-10-29	20123	8.51068e+06	0.804549	4.0524	#N/A	-0.0436905	1	-0.104309	0	0.0877932	11.7274	15.9507	6.8157	12.4453	0	0.389123	3.48691	-0.171212	0.278538	Missng
600585.SH	海螺水泥	Materials	2013-03-26	20124	9.42746e+06	0.423332	4.70449	#N/A	0.0147038	0.579556	-0.205809	0.420444	0.120925	11.8304	15.9848	10.595	14.1201	0	0.547059	3.73254	-0.167108	0.327351	-1.75230777028419
600585.SH	海螺水泥	Materials	2013-04-26	20131	9.33207e+06	0.578233	4.76585	#N/A	0.344947	1	-0.289795	0	0.0816076	11.6557	15.9765	1.7871	10.1006	0	0.800567	4.78528	-0.202076	0.389603	Missng
600585.SH	海螺水泥	Materials	2013-08-20	20132	8.54778e+06	0.788358	4.56162	#N/A	0.265376	1	-0.172618	0	0.107794	11.7578	15.9652	5.2995	13.4394	0	0.585301	3.73252	-0.111968	0.340255	-1.94735802934739
600585.SH	海螺水泥	Materials	2013-10-31	20133	8.17682e+06	1.05099	4.41943	#N/A	0.214273	1	-0.295776	0	0.0971005	11.8037	15.9937	9.135	15.2434	0	0.556091	3.86668	-0.220527	0.324423	Missng
600585.SH	海螺水泥	Materials	2014-03-27	20134	8.30931e+06	1.21627	4.39794	107.8	0.16147	1	-0.473685	0	0.127274	11.9047	16.0465	15.0593	17.7545	0	0.691752	3.65513	-0.283128	0.383052	-2.28124461786062
600585.SH	海螺水泥	Materials	2014-04-30	20141	9.00881e+06	1.21132	4.91162	108.6	-0.0586334	1	-0.351111	0	0.0570142	11.7283	16.0613	3.7589	20.4983	0	0.596811	4.01438	-0.256019	0.357088	Missng
600585.SH	海螺水泥	Materials	2014-08-26	20142	9.18369e+06	1.74012	5.02265	102.7	-0.081386	1	-0.122535	0	0.12214	11.8312	16.0763	8.6944	21.3411	0	0.87569	4.05359	-0.2326	0.429401	-2.9028535906914
600585.SH	海螺水泥	Materials	2014-10-23	20143	8.87103e+06	1.82684	4.87537	102.4	-0.10863	0.842535	0.157465	0	0.0904399	11.8737	16.0978	12.0967	19.8474	0	0.747891	4.36888	-0.158106	0.397975	Missng
600585.SH	海螺水泥	Materials	2015-03-26	20144	1.15843e+07	1.96692	5.92246	96	-0.0955065	0.92838	0.0716195	0	0.126351	11.9755	16.1404	15.8709	19.0716	0	0.931049	4.89679	-0.116999	0.446886	-3.24521676393596
600585.SH	海螺水泥	Materials	2015-05-06	20151	1.21089e+07	1.05086	6.45543	94.1	-0.103083	1	-0.0513912	0	0.0678775	11.7972	16.1575	2.3149	15.3015	0	1.42332	5.84919	-0.247963	0.469098	Missng
600585.SH	海螺水泥	Materials	2015-08-31	20152	9.68713e+06	0.545642	4.41539	86.3	0.0437976	0.900611	0.0993888	0	0.177281	11.9001	16.1686	6.2561	19.5726	0	0.883403	4.76138	-0.212505	0.358492	-1.8889163267543
600585.SH	海螺水泥	Materials	2015-10-29	20153	9.44336e+06	0.99922	4.55453	85.9	0.0784249	0.862191	0.137809	0	0.129147	11.9413	16.1517	8.3533	16.1508	0	1.00988	4.81144	-0.344538	0.38998	Missng
600585.SH	海螺水泥	Materials	2016-03-28	20154	8.15563e+06	0.129246	4.11872	85.6	0.0664243	1	-0.0271667	0	0.136415	12.0426	16.1743	10.1423	14.9638	0	1.0383	4.7437	-0.197966	0.41183	-2.1315531179672
600585.SH	海螺水泥	Materials	2016-04-29	20161	8.56897e+06	0.230808	4.27002	100.5	0.304411	1	-0.0468784	0	0.118721	11.9939	16.1927	1.4978	11.07	0	0.189672	5.15101	-0.431922	0.245752	Missng
600585.SH	海螺水泥	Materials	2016-08-25	20162	9.01411e+06	0.551027	5.35051	91	0.251696	1	-0.149721	0	0.12413	12.1006	16.1488	4.5552	14.4337	0	0.474731	5.28292	-0.313994	0.290375	-2.06925578680245
600585.SH	海螺水泥	Materials	2016-11-01	20163	9.1254e+06	0.221383	5.40436	100.1	0.240133	1	-0.2283	0	0.0954731	12.1474	16.1737	7.8014	16.4099	0	0.177857	6.07127	-0.424327	0.243675	Missng
600585.SH	海螺水泥	Materials	2017-03-28	20164	1.12875e+07	1.40086	5.87729	121.5	0.2018	1	-0.242798	0	0.118616	12.2341	16.209	11.2241	16.0028	0	0.421789	5.1992	-0.333724	0.331516	-2.43886029680389
600585.SH	海螺水泥	Materials	2017-04-28	20171	1.12345e+07	1.94105	6.03397	118.4	0.15615	1	-0.245172	0	0.135387	12.062	16.2253	2.7158	16.7233	0	0.110067	5.406	-0.394466	0.181461	Missng
600585.SH	海螺水泥	Materials	2017-08-24	20172	1.26123e+07	1.80682	6.17891	131.2	0.126466	1	-0.436452	0	0.124286	12.1683	16.2431	8.3252	22.1184	0	0.357005	5.06669	-0.321634	0.226401	-4.22618991068497
600585.SH	海螺水泥	Materials	2017-10-31	20173	1.38418e+07	1.83028	6.36039	132.7	0.0732998	1	-0.504128	0	0.114076	12.2143	16.271	11.9569	20.4891	0	0.131459	5.61055	-0.395756	0.193748	Missng
600585.SH	海螺水泥	Materials	2018-03-27	20174	1.68518e+07	1.3349	7.56819	132.8	0.0513616	1	-0.734075	0	0.117556	12.3003	16.3181	18.3624	21.8146	0	0.342215	5.91984	-0.263551	0.299511	-4.46542788256457
600585.SH	海螺水泥	Materials	2018-04-27	20181	1.79858e+07	1.29275	8.74765	140.6	0.0244252	1	-1.06108	0	0.147811	12.1291	16.3364	5.1682	26.1214	0	0.161369	6.72161	-0.590067	0.229128	Missng
600585.SH	海螺水泥	Materials	2018-08-29	20182	1.99625e+07	0.6336	10.1948	152.6	0.031318	1	-0.970642	0	0.125305	12.2352	16.3358	13.7526	29.0976	0	0.291511	6.53898	-0.518211	0.232911	-5.5117895854034
600585.SH	海螺水泥	Materials	2018-10-29	20183	1.64278e+07	0.483282	6.89053	160.4	0.0328869	1	-1.01369	0	0.127834	12.2789	16.4446	21.9377	27.3848	0	0.583079	4.94578	-0.487769	0.324056	Missng
600585.SH	海螺水泥	Materials	2019-03-26	20184	1.90987e+07	0.538938	7.44126	145.93	0.0214594	1	-1.00478	0	0.105399	12.3635	16.5205	28.7357	23.8593	0	0.286878	5.61815	-0.423403	0.251999	-5.54625994711699
600585.SH	海螺水泥	Materials	2019-04-30	20191	2.11707e+07	0.003255	9.25913	151.42	-0.00618037	1	-0.873	0	0.144485	12.19	16.539	5.6411	20.3402	0	0.269916	6.38025	-0.438658	0.259016	Missng
600585.SH	海螺水泥	Materials	2019-08-27	20192	2.10912e+07	-0.262932	9.49692	139.1	-0.0100927	1	-0.693983	0	0.121371	12.2931	16.5376	13.1167	21.8002	0	0.284515	6.31877	-0.413444	0.273682	-5.47309536656883
600585.SH	海螺水泥	Materials	2019-10-25	20193	2.24584e+07	-1.68836	8.50039	142.47	0.0112521	1	-0.504782	0	0.123866	12.3357	16.6265	20.9128	22.0237	0	0.151637	6.04513	-0.37488	0.201856	Missng
600585.SH	海螺水泥	Materials	2020-03-25	20194	2.93369e+07	-2.86673	10.1837	138.29	0.0148617	1	-0.198239	0	0.108139	12.4197	16.6991	26.4458	21.876	0	0.228883	7.35521	-0.1161	0.252591	-5.62102973985547
600585.SH	海螺水泥	Materials	2020-04-30	20201	3.17746e+07	-1.21708	12.3933	136.73	-0.299588	1	-0.0495935	0	0.130485	12.1182	16.704	4.0563	21.3182	0	1.89759	8.16254	-0.156639	0.827999	Missng
600585.SH	海螺水泥	Materials	2020-08-25	20202	3.24741e+07	0.0998939	11.7211	139.41	-0.0795591	1	-0.144929	0	0.133998	12.3232	16.724	11.4074	22.455	0	0.189871	8.34824	-0.291108	0.20235	-5.17600127512584
600585.SH	海螺水泥	Materials	2020-11-02	20203	2.70635e+07	2.72919	8.80281	144.2	-0.00994427	1	-0.137687	0	0.143418	12.383	16.7944	18.7362	20.6444	0	0.250833	7.97339	-0.291624	0.212475	Missng
600585.SH	海螺水泥	Materials	2021-03-30	20204	2.73444e+07	2.55431	10.596	163.8	0.0310437	1	-0.348931	0	0.101857	12.4818	16.8161	23.8736	20.6364	0	0.278162	8.44603	-0.171069	0.224714	-5.17782752164112
600585.SH	海螺水泥	Materials	2021-04-30	20211	2.59825e+07	1.35019	11.2584	173.55	0.519327	1	-0.306184	0	0.176729	12.4111	16.827	4.1885	17.2659	0	0.86762	9.11093	-0.281229	0.287978	Missng
600585.SH	海螺水泥	Materials	2021-09-02	20212	2.29672e+07	1.43707	10.1516	171.03	0.25765	1	-0.341893	0	0.124777	12.5005	16.8158	9.4167	19.108	0	0.240286	9.99067	-0.506355	0.163196	-5.04288234449535
600585.SH	海螺水泥	Materials	2021-11-02	20213	1.97452e+07	0.51783	7.91405	190.76	0.108006	1	-0.159952	0	0.158848	12.5372	16.8694	15.3544	18.8734	0	0.239127	7.85652	-0.205107	0.158809	Missng
600585.SH	海螺水泥	Materials	2022-03-29	20214	1.99678e+07	0.948002	6.59467	172.41	0.0106208	1	-0.178201	0	0.125491	12.6336	16.9532	19.5698	20.3425	0	0.161043	5.80343	-0.120014	0.160292	-4.96355459887759
600585.SH	海螺水泥	Materials	2022-05-09	20221	2.05242e+07	-0.222603	7.76919	169.25	-0.206303	1	-0.345964	0	0.153141	12.4579	16.9553	3.1756	20.0565	0	0.196111	6.24865	-0.214391	0.163177	Missng
600585.SH	海螺水泥	Materials	2022-08-30	20222	1.64225e+07	-0.813098	5.4638	144.27	-0.309055	1	-0.4253	0	0.15369	12.505	16.9464	5.2447	18.0572	0	0.304011	5.41776	-0.299934	0.190599	-4.38111109317031
600585.SH	海螺水泥	Materials	2022-11-02	20223	1.33966e+07	0.226952	4.40415	142.01	-0.297149	1	-2.27318	0	0.158008	12.5759	16.9673	7.8969	14.952	0	1.84984	5.02506	-1.20019	0.871807	Missng
002271.SZ	东方雨虹	Materials	2008-11-04	20083	73600.2	-0.394775	3.28323	#N/A	-0.16568	1	-0.675152	0	0.0670236	11.1112	11.1927	8.7844	6.4948	0	0.249336	2.63551	-0.108443	0.21226	Missng
002271.SZ	东方雨虹	Materials	2009-04-10	20084	202071	2.80587	9.95447	#N/A	-0.168157	1	-2.05468	0	0.132859	11.1874	11.0981	11.8487	6.3592	0	0.324612	4.83037	-0.0317342	0.260446	0.175202464346618
002271.SZ	东方雨虹	Materials	2009-04-30	20091	182075	2.80587	5.83748	#N/A	0.0835767	1	-0.748622	0	0.12932	11.0577	11.3071	0.4892	2.2659	0	0.0512978	5.0857	0.0344681	0.182554	Missng
002271.SZ	东方雨虹	Materials	2009-09-08	20092	222067	2.99808	5.71384	#N/A	0.28826	1	-0.326109	0	0.133928	11.1717	11.4228	4.5481	9.2003	0	0.119591	5.24328	0.0608973	0.178922	-2.11009299295771
002271.SZ	东方雨虹	Materials	2009-10-30	20093	274537	0.99431	7.14417	#N/A	0.381457	1	-0.601589	0	0.0744204	11.2121	11.4203	8.4851	9.5495	0	0.159149	5.69052	0.0565951	0.203117	Missng
002271.SZ	东方雨虹	Materials	2010-02-04	20094	424190	-0.337031	9.19208	#N/A	0.374217	1	-0.746528	0	0.0967272	11.2995	11.5243	11.8136	8.9268	0	0.136402	5.82901	0.0183711	0.156071	-1.68990592320536
002271.SZ	东方雨虹	Materials	2010-05-05	20101	461861	-1.05647	7.67288	#N/A	0.294217	1	-0.633023	0	0.0872325	11.1728	11.664	0.5823	0.5034	0	0.135468	5.7782	-0.196177	0.152669	Missng
002271.SZ	东方雨虹	Materials	2010-08-03	20102	456005	-1.418	5.87084	#N/A	0.119489	1	-0.666866	0	0.0897923	11.274	11.8787	4.3714	4.113	0	0.133837	5.54263	-0.305027	0.119922	-1.51938733312333
002271.SZ	东方雨虹	Materials	2010-10-27	20103	560628	-2.16488	6.61336	#N/A	0.0559086	1	-0.651318	0	0.0594537	11.3067	11.9455	8.6015	5.3945	0	0.152439	6.13061	-0.119164	0.136765	Missng
002271.SZ	东方雨虹	Materials	2011-04-27	20104	575740	-2.71191	5.9435	#N/A	0.0801459	1	-0.524867	0	0.0987999	11.3944	12.3003	9.3388	5.4061	0	0.146084	6.97966	-0.0801431	0.172864	-1.83226639781544
002271.SZ	东方雨虹	Materials	2011-05-04	20111	537437	-2.71191	5.43234	#N/A	0.133992	1	-0.639291	0	0.0721417	11.5019	12.3212	0.5611	0.2681	0	0.210183	6.42377	-0.111332	0.155846	Missng
002271.SZ	东方雨虹	Materials	2011-08-30	20112	509097	-2.5446	5.08573	#N/A	0.114545	1	-0.78474	0	0.0987223	11.6111	12.3353	3.3155	4.44	0	0.221061	5.42487	-0.195846	0.180269	-0.806999963823283
002271.SZ	东方雨虹	Materials	2011-11-02	20113	470622	-1.7416	4.35533	#N/A	0.113849	1	-0.646548	0	0.0653014	11.6546	12.4108	4.9213	4.092	0	0.195362	4.99771	-0.27449	0.199022	Missng
002271.SZ	东方雨虹	Materials	2012-04-19	20114	384399	-0.327571	4.12985	#N/A	0.0383821	0.655843	-0.484744	0.344157	0.119089	11.7523	12.3572	7.5616	4.2107	0	0.269117	3.84818	-0.238159	0.226999	-0.949691658311175
002271.SZ	东方雨虹	Materials	2012-05-02	20121	402949	-0.327571	3.70657	#N/A	-0.168864	1	-0.521808	0	0.0806072	11.58	12.4586	0.3962	-1.8033	0	0.228929	4.12079	-0.213074	0.264249	Missng
002271.SZ	东方雨虹	Materials	2012-08-28	20122	429400	0.597425	3.92406	#N/A	-0.118769	0.873815	-0.588745	0.126185	0.116661	11.6848	12.4639	4.352	4.6434	0	0	3.51282	-0.119497	0.204792	-2.02724256086612
002271.SZ	东方雨虹	Materials	2012-10-23	20123	534174	0.804549	4.82213	#N/A	-0.0436905	0.843836	-0.806038	0.156164	0.0877932	11.7274	12.4879	7.1665	5.6862	0	0	3.48691	-0.171212	0.278538	Missng
002271.SZ	东方雨虹	Materials	2013-04-18	20124	542075	0.578233	4.48764	#N/A	0.0147038	1	-0.727354	0	0.120925	11.8304	12.5466	11.1529	6.4224	0	0	3.73254	-0.167108	0.327351	-2.4995317618899
002271.SZ	东方雨虹	Materials	2013-05-06	20131	563029	0.578233	4.47473	#N/A	0.344947	1	-0.522114	0	0.0816076	11.6557	12.5699	0.9555	0.672	0	0	4.78528	-0.202076	0.389603	Missng
002271.SZ	东方雨虹	Materials	2013-08-16	20132	874945	0.788358	5.32405	#N/A	0.265376	1	-0.499105	0	0.107794	11.7578	12.7092	4.7438	6.0624	0	0.254388	3.73252	-0.111968	0.340255	-1.83944500493495
002271.SZ	东方雨虹	Materials	2013-11-01	20133	999265	1.05099	6.39039	#N/A	0.214273	1	-0.785907	0	0.0971005	11.8037	12.7359	10.5435	8.4923	0	0.2743	3.86668	-0.220527	0.324423	Missng
002271.SZ	东方雨虹	Materials	2014-03-20	20134	770409	1.21627	5.24736	107.9	0.16147	1	-0.925735	0	0.127274	11.9047	12.7714	15.8772	9.4852	0	0.254297	3.65513	-0.283128	0.383052	-1.88863062875009
002271.SZ	东方雨虹	Materials	2014-05-05	20141	853531	1.21132	5.10728	108.7	-0.0586334	1	-0.630013	0	0.0570142	11.7283	12.8596	2.4149	6.9044	0	0.228579	4.01438	-0.256019	0.357088	Missng
002271.SZ	东方雨虹	Materials	2014-08-26	20142	1.07952e+06	1.74012	5.66334	102.7	-0.081386	1	-0.855288	0	0.12214	11.8312	12.9532	7.6191	9.6372	0	0.184562	4.05359	-0.2326	0.429401	-1.37129903488744
002271.SZ	东方雨虹	Materials	2014-10-24	20143	1.13865e+06	1.82684	9.17014	102.4	-0.10863	0.252274	-0.779679	0.747726	0.0904399	11.8737	13.0775	12.7984	11.961	0	0.613588	4.36888	-0.158106	0.397975	Missng
002271.SZ	东方雨虹	Materials	2015-04-30	20151	1.8156e+06	1.05086	14.0322	94.2	-0.103083	1	-2.02	0	0.0678775	11.7972	13.1138	1.2506	5.5335	0	0.177317	5.84919	-0.247963	0.469098	Missng
002271.SZ	东方雨虹	Materials	2015-09-11	20152	1.56921e+06	0.545642	10.434	85.6	0.0437976	1	-2.69015	0	0.177281	11.9001	13.1999	6.3207	13.0955	0	0.190562	4.76138	-0.212505	0.358492	-1.22513395526827
002271.SZ	东方雨虹	Materials	2015-10-28	20153	1.50854e+06	0.99922	7.51981	85.8	0.0784249	1	-1.4221	0	0.129147	11.9413	13.3271	9.8798	12.7663	0	0.118006	4.81144	-0.344538	0.38998	Missng
002271.SZ	东方雨虹	Materials	2016-04-26	20154	1.41052e+06	0.230808	8.11007	101.8	0.0664243	1	-2.81713	0	0.136415	12.0426	13.3186	15.4354	13.7409	0	0.238821	4.7437	-0.197966	0.41183	-1.4110889386983
002271.SZ	东方雨虹	Materials	2016-05-04	20161	1.41467e+06	0.230808	7.81995	99.8	0.304411	1	-2.71947	0	0.118721	11.9939	13.32	1.3747	5.3685	0	0.35026	5.15101	-0.431922	0.245752	Missng
002271.SZ	东方雨虹	Materials	2016-08-23	20162	1.86906e+06	0.551027	6.17896	91.2	0.251696	1	-1.18854	0	0.12413	12.1006	13.574	6.167	12.4134	0	0.086203	5.28292	-0.313994	0.290375	-1.32933757418659
002271.SZ	东方雨虹	Materials	2016-10-24	20163	2.10973e+06	0.221383	6.18684	97.4	0.240133	1	-1.70004	0	0.0954731	12.1474	13.677	12.0022	14.9923	0	0.18893	6.07127	-0.424327	0.243675	Missng
002271.SZ	东方雨虹	Materials	2017-04-25	20164	2.51742e+06	1.94105	7.55789	116.1	0.2018	1	-2.03966	0	0.118616	12.2341	13.6941	16.054	14.6613	0	0.191908	5.1992	-0.333724	0.331516	-1.71393871608494
002271.SZ	东方雨虹	Materials	2017-05-05	20171	2.63923e+06	1.94105	8.28198	119.6	0.15615	1	-1.92699	0	0.135387	12.062	13.6842	1.2166	5.1789	0	0.0745442	5.406	-0.394466	0.181461	Missng
002271.SZ	东方雨虹	Materials	2017-08-22	20172	3.11873e+06	1.80682	7.17303	131.9	0.126466	0.522511	-0.812649	0.477489	0.124286	12.1683	13.8685	5.9373	11.4043	0	0.0426107	5.06669	-0.321634	0.226401	-0.756176069538748
002271.SZ	东方雨虹	Materials	2017-10-24	20173	3.52388e+06	1.83028	6.4379	134.2	0.0732998	1	-1.44351	0	0.114076	12.2143	14.127	9.5149	12.7368	0	0.111388	5.61055	-0.395756	0.193748	Missng
002271.SZ	东方雨虹	Materials	2018-05-03	20181	3.27257e+06	1.29275	7.30339	144.1	0.0244252	1	-2.31638	0	0.147811	12.1291	14.0746	1.0072	5.136	0	0	6.72161	-0.590067	0.229128	Missng
002271.SZ	东方雨虹	Materials	2018-08-31	20182	2.31171e+06	0.6336	4.0206	152	0.031318	0.81212	-1.08922	0.18788	0.125305	12.2352	14.276	5.0991	10.997	0	0.00461452	6.53898	-0.518211	0.232911	-2.01498914764159
002271.SZ	东方雨虹	Materials	2018-10-23	20183	1.93242e+06	0.483282	3.22971	159.1	0.0328869	1	-0.94515	0	0.127834	12.2789	14.3681	8.647	11.993	0	0.102086	4.94578	-0.487769	0.324056	Missng
002271.SZ	东方雨虹	Materials	2019-04-02	20184	3.24677e+06	0.003255	4.02238	147.2	0.0214594	1	-0.650583	0	0.105399	12.3635	14.4911	11.7981	10.7573	0	0.0681783	5.61815	-0.423403	0.251999	-2.28785475341338
002271.SZ	东方雨虹	Materials	2019-05-08	20191	2.9409e+06	0.003255	4.14106	151.33	-0.00618037	1	-0.767062	0	0.144485	12.19	14.4265	1.0153	4.5911	0	0.152076	6.38025	-0.438658	0.259016	Missng
002271.SZ	东方雨虹	Materials	2019-08-15	20192	3.13935e+06	-0.262932	4.15557	139.98	-0.0100927	1	-1.00651	0	0.121371	12.2931	14.4859	6.205	11.6884	0	0.190171	6.31877	-0.413444	0.273682	-1.54755240061554
002271.SZ	东方雨虹	Materials	2019-10-31	20193	3.49895e+06	-1.68836	4.3218	143.39	0.0112521	1	-1.04696	0	0.123866	12.3357	14.5549	10.6026	12.2252	0	0.2943	6.04513	-0.37488	0.201856	Missng
002271.SZ	东方雨虹	Materials	2020-04-28	20194	6.3953e+06	-1.21708	6.67424	136.68	0.0148617	1	-0.786123	0	0.108139	12.4197	14.6227	13.908	11.4312	0	0.324384	7.35521	-0.1161	0.252591	-2.14116579808532
002271.SZ	东方雨虹	Materials	2020-05-06	20201	5.99501e+06	-1.21708	6.78447	137.47	-0.299588	1	-0.740496	0	0.130485	12.1182	14.6271	0.9095	4.9544	0	0.205467	8.16254	-0.156639	0.827999	Missng
002271.SZ	东方雨虹	Materials	2020-09-01	20202	9.54429e+06	0.0998939	9.28037	140.29	-0.0795591	1	-1.13369	0	0.133998	12.3232	14.7065	6.5132	12.4334	0	0.312157	8.34824	-0.291108	0.20235	-2.15550929023626
002271.SZ	东方雨虹	Materials	2020-10-30	20203	8.72879e+06	2.72919	8.71482	143.36	-0.00994427	1	-1.41784	0	0.143418	12.383	14.7439	12.0008	14.2402	0	0.324026	7.97339	-0.291624	0.212475	Missng
002271.SZ	东方雨虹	Materials	2021-04-20	20211	1.40512e+07	1.35019	11.5438	168.91	0.519327	0.318646	-0.29814	0.681354	0.176729	12.4111	15.1208	1.298	5.3683	0	0	9.11093	-0.281229	0.287978	Missng
002271.SZ	东方雨虹	Materials	2021-08-13	20212	1.339e+07	1.43707	12.6616	170.18	0.25765	1	-3.66118	0	0.124777	12.5005	15.0946	6.0503	10.7459	0	0	9.99067	-0.506355	0.163196	-1.23188976714251
002271.SZ	东方雨虹	Materials	2021-11-02	20213	1.00185e+07	0.51783	7.73885	190.76	0.108006	0.922508	-1.22036	0.0774921	0.158848	12.5372	15.2172	9.7482	11.8208	0	0	7.85652	-0.205107	0.158809	Missng
002271.SZ	东方雨虹	Materials	2022-04-15	20214	1.17667e+07	-0.222603	6.32833	173.56	0.0106208	1	-0.320989	0	0.125491	12.6336	15.4196	13.2043	13.1937	0	0	5.80343	-0.120014	0.160292	-2.2410598143445
002271.SZ	东方雨虹	Materials	2022-05-11	20221	1.10612e+07	-0.222603	6.94136	168.41	-0.206303	1	-0.751881	0	0.153141	12.4579	15.3528	0.8906	4.9289	0	0	6.24865	-0.214391	0.163177	Missng
002271.SZ	东方雨虹	Materials	2022-08-25	20222	7.93938e+06	-0.813098	5.16928	146.69	-0.309055	1	-1.27103	0	0.15369	12.505	15.3488	2.484	6.1888	0	0.139199	5.41776	-0.299934	0.190599	-0.548611340421423
002271.SZ	东方雨虹	Materials	2022-10-28	20223	6.52117e+06	0.226952	4.05091	143.21	-0.297149	1	-75.9269	0	0.158008	12.5759	15.4005	4.1241	6.9936	0	7.48693	5.02506	-1.20019	0.871807	Missng
600176.SH	中国巨石	Materials	2007-03-02	#VALUE!	427819	-0.629593	2.14989	#N/A	#N/A	#N/A	#N/A	#N/A	#N/A	#N/A	#N/A	#N/A	#N/A	#N/A	#N/A	#N/A	#VALUE!	#VALUE!	#VALUE!
600176.SH	中国巨石	Materials	2007-04-26	20071	666304	-1.1773	2.91781	#N/A	0.116893	1	-0.0194679	0	0.0834123	10.8871	13.3385	2.522	10.3547	0	0.287138	5.90171	0.0053388	0.170781	Missng
600176.SH	中国巨石	Materials	2007-08-14	20072	851792	-3.15209	3.06193	#N/A	0.202444	0.957505	0.0424951	0	0.104013	10.989	13.4907	5.6354	13.2437	0	0	7.90383	-0.0137	0.0734811	Missng
600176.SH	中国巨石	Materials	2007-10-31	20073	1.13686e+06	-3.06823	3.4957	#N/A	0.291427	0.972889	0.0271113	0	0.0562179	11.0203	13.5692	9.2172	15.2289	0	0.181986	8.18909	-0.0538918	0.178621	Missng
600176.SH	中国巨石	Materials	2008-03-11	20074	1.3044e+06	-4.42233	3.63712	#N/A	0.235441	0.919193	0.0808066	0	0.142875	11.1184	13.6535	13.0865	19.7993	0	0.200621	6.53162	-0.113042	0.165869	-2.76858042795243
600176.SH	中国巨石	Materials	2008-04-21	20081	1.03087e+06	-4.34034	3.04038	#N/A	-0.00300583	0.925499	0.0745008	0	0.0906914	10.9961	13.7054	2.7885	16.4783	0	0.17596	5.63963	-0.121338	0.172249	Missng
600176.SH	中国巨石	Materials	2008-08-14	20082	790675	-1.76069	2.2413	#N/A	-0.0711233	0.929006	0.0709936	0	0.121414	11.0929	13.9045	5.955	17.4661	0	0.184001	3.85942	-0.0602282	0.18131	-0.697634732110749
600176.SH	中国巨石	Materials	2008-10-24	20083	565867	-0.394775	1.71184	#N/A	-0.16568	0.882634	0.117366	0	0.0670236	11.1112	14.0821	7.9638	17.0501	0	0.13603	2.63551	-0.108443	0.21226	Missng
600176.SH	中国巨石	Materials	2009-02-12	20084	779563	1.87978	2.07531	#N/A	-0.168157	0.93177	0.0682299	0	0.132859	11.1874	14.0622	9.8264	14.39	0	0.210041	4.83037	-0.0317342	0.260446	-0.347113577298315
600176.SH	中国巨石	Materials	2009-04-28	20091	641515	2.80587	1.91828	#N/A	0.0835767	0.944752	0.0552481	0	0.12932	11.0577	14.0695	0.861	1.8097	0	0.200954	5.0857	0.0344681	0.182554	Missng
600176.SH	中国巨石	Materials	2009-08-24	20092	737679	2.99808	1.82536	#N/A	0.28826	1	-0.0582621	0	0.133928	11.1717	14.2042	1.9606	2.0208	0	0.215739	5.24328	0.0608973	0.178922	-0.274371500479037
600176.SH	中国巨石	Materials	2009-10-30	20093	666304	0.99431	1.74542	#N/A	0.381457	1	-0.152285	0	0.0744204	11.2121	14.2186	2.2576	-2.5508	0	0.21256	5.69052	0.0565951	0.203117	Missng
600176.SH	中国巨石	Materials	2010-04-02	20094	870598	-1.05647	1.97246	#N/A	0.374217	1	-0.120488	0	0.0967272	11.2995	14.1309	1.2325	-8.3981	0	0.220747	5.82901	0.0183711	0.156071	-0.251869419573593
600176.SH	中国巨石	Materials	2010-04-28	20101	829995	-1.05647	1.82393	#N/A	0.294217	1	-0.082899	0	0.0872325	11.1728	14.2243	1.2592	6.0258	0	0.217099	5.7782	-0.196177	0.152669	Missng
600176.SH	中国巨石	Materials	2010-08-24	20102	839825	-1.418	1.77357	#N/A	0.119489	1	-0.0461597	0	0.0897923	11.274	14.2604	2.8074	8.0154	0	0.196957	5.54263	-0.305027	0.119922	-0.324877572693734
600176.SH	中国巨石	Materials	2010-11-01	20103	1.06763e+06	-2.16488	2.01621	#N/A	0.0559086	1	-0.0389058	0	0.0594537	11.3067	14.2452	4.4808	8.3085	0	0.213312	6.13061	-0.119164	0.136765	Missng
600176.SH	中国巨石	Materials	2011-03-24	20104	1.3091e+06	-2.09754	2.19715	#N/A	0.0801459	0.975072	0.024928	0	0.0987999	11.3944	14.2627	6.7227	9.2948	0	0.20519	6.97966	-0.0801431	0.172864	-0.409130395279584
600176.SH	中国巨石	Materials	2011-05-06	20111	1.14797e+06	-2.71191	2.09762	#N/A	0.133992	1	-0.0472804	0	0.0721417	11.5019	14.2779	1.8804	9.5915	0	0.218344	6.42377	-0.111332	0.155846	Missng
600176.SH	中国巨石	Materials	2011-08-23	20112	1.43053e+06	-2.5446	2.3791	#N/A	0.114545	1	-0.122067	0	0.0987223	11.6111	14.2859	4.1346	10.2378	0	0	5.42487	-0.195846	0.180269	-0.6199565760693
600176.SH	中国巨石	Materials	2011-11-02	20113	1.0745e+06	-1.7416	2.05572	#N/A	0.113849	0.770721	-0.0856569	0.229279	0.0653014	11.6546	14.2727	5.8341	9.7311	0	0.235824	4.99771	-0.27449	0.199022	Missng
600176.SH	中国巨石	Materials	2012-03-21	20114	973273	-0.824659	1.94611	#N/A	0.0383821	1	-0.0998934	0	0.119089	11.7523	14.2822	7.4647	9.0348	0	0.229284	3.84818	-0.238159	0.226999	-0.825329799575383
600176.SH	中国巨石	Materials	2012-05-03	20121	1.01167e+06	-0.327571	1.92239	#N/A	-0.168864	1	-0.117356	0	0.0806072	11.58	14.3178	1.357	3.522	0	0.254691	4.12079	-0.213074	0.264249	Missng
600176.SH	中国巨石	Materials	2012-08-21	20122	739990	0.597425	1.63571	#N/A	-0.118769	1	-0.101669	0	0.116661	11.6848	14.3592	2.9116	3.7721	0	0.259686	3.51282	-0.119497	0.204792	-0.658513591685008
600176.SH	中国巨石	Materials	2012-10-30	20123	657963	0.804549	1.53216	#N/A	-0.0436905	1	-0.112035	0	0.0877932	11.7274	14.3946	4.7076	4.5834	0	0.284218	3.48691	-0.171212	0.278538	Missng
600176.SH	中国巨石	Materials	2013-03-20	20124	744353	0.423332	0.311971	#N/A	0.0147038	0.90105	-0.107844	0.0989497	0.120925	11.8304	14.4314	6.1838	5.557	0	0.254615	3.73254	-0.167108	0.327351	-0.776181993654386
600176.SH	中国巨石	Materials	2013-05-03	20131	696358	0.578233	1.57476	#N/A	0.344947	1	-0.125232	0	0.0816076	11.6557	14.436	1.1806	2.5261	0	0.255793	4.78528	-0.202076	0.389603	Missng
600176.SH	中国巨石	Materials	2013-08-22	20132	689377	0.788358	1.57428	#N/A	0.265376	1	-0.139288	0	0.107794	11.7578	14.4534	2.5469	3.732	0	0.241468	3.73252	-0.111968	0.340255	-0.659964375097606
600176.SH	中国巨石	Materials	2013-10-30	20133	627421	1.05099	1.4796	#N/A	0.214273	1	-0.145705	0	0.0971005	11.8037	14.4768	4.0359	4.9071	0	0.23311	3.86668	-0.220527	0.324423	Missng
600176.SH	中国巨石	Materials	2014-03-24	20134	683269	1.21627	0.276184	107.8	0.16147	1	-0.14872	0	0.127274	11.9047	14.4694	5.7968	6.4039	0	0.239928	3.65513	-0.283128	0.383052	-0.843015085345488
600176.SH	中国巨石	Materials	2014-04-30	20141	645746	1.21132	1.50015	108.6	-0.0586334	1	-0.176853	0	0.0570142	11.7283	14.4637	1.0947	2.0763	0	0.236408	4.01438	-0.256019	0.357088	Missng
600176.SH	中国巨石	Materials	2014-08-21	20142	794093	1.74012	1.59448	102.9	-0.081386	0.991434	-0.17835	0.00856586	0.12214	11.8312	14.4812	2.8182	4.6749	0	0.249385	4.05359	-0.2326	0.429401	-0.704836775032597
600176.SH	中国巨石	Materials	2014-10-29	20143	886592	1.82684	1.65421	102.2	-0.10863	0.956753	-0.183102	0.0432466	0.0904399	11.8737	14.4907	5.034	6.5919	0	0.272402	4.36888	-0.158106	0.397975	Missng
600176.SH	中国巨石	Materials	2015-03-20	20144	1.75573e+06	1.96692	2.37174	94.8	-0.0955065	1	-0.211758	0	0.126351	11.9755	14.4743	6.9181	7.5522	0	0.286779	4.89679	-0.116999	0.446886	-0.917056955398049
600176.SH	中国巨石	Materials	2015-04-24	20151	2.20863e+06	1.05086	2.65353	93.8	-0.103083	1	-0.236442	0	0.0678775	11.7972	14.521	2.222	11.2249	0	0.327972	5.84919	-0.247963	0.469098	Missng
600176.SH	中国巨石	Materials	2015-09-02	20152	1.82554e+06	0.545642	2.34703	86.2	0.0437976	1	-0.225869	0	0.177281	11.9001	14.5425	4.6974	13.9017	0	0.305819	4.76138	-0.212505	0.358492	-1.35654482198413
600176.SH	中国巨石	Materials	2015-10-30	20153	2.03497e+06	0.99922	2.40879	85.9	0.0784249	1	-0.193999	0	0.129147	11.9413	14.6047	7.172	14.6789	0	0.324483	4.81144	-0.344538	0.38998	Missng
600176.SH	中国巨石	Materials	2016-03-22	20154	2.35145e+06	0.129246	3.03381	87.1	0.0664243	1	-0.197546	0	0.136415	12.0426	14.6945	8.5157	13.9839	0	0.373667	4.7437	-0.197966	0.41183	-1.66623006634404
600176.SH	中国巨石	Materials	2016-04-29	20161	2.33819e+06	0.230808	3.13452	100.5	0.304411	1	-0.234445	0	0.118721	11.9939	14.6751	2.2402	20.532	0	0.274613	5.15101	-0.431922	0.245752	Missng
600176.SH	中国巨石	Materials	2016-08-23	20162	2.75807e+06	0.551027	3.61002	91.2	0.251696	1	-0.28583	0	0.12413	12.1006	14.6525	4.6537	20.77	0	0.319472	5.28292	-0.313994	0.290375	-2.21440179512379
600176.SH	中国巨石	Materials	2016-10-28	20163	2.64376e+06	0.221383	3.46336	99.2	0.240133	1	-0.244174	0	0.0954731	12.1474	14.6741	7.2077	20.9922	0	0.287848	6.07127	-0.424327	0.243675	Missng
600176.SH	中国巨石	Materials	2017-03-23	20164	2.56593e+06	1.40086	3.29357	123.3	0.2018	0.566389	-0.143847	0.433611	0.118616	12.2341	14.6881	9.0554	20.5298	0	0.279915	5.1992	-0.333724	0.331516	-2.33081008893525
600176.SH	中国巨石	Materials	2017-05-04	20171	2.80671e+06	1.94105	3.54315	120.2	0.15615	1	-0.284163	0	0.135387	12.062	14.7022	2.7253	25.4846	0	0.266248	5.406	-0.394466	0.181461	Missng
600176.SH	中国巨石	Materials	2017-08-22	20172	3.05868e+06	1.80682	3.81304	131.9	0.126466	1	-0.250075	0	0.124286	12.1683	14.6991	5.8488	24.8426	0	0.243974	5.06669	-0.321634	0.226401	-2.25460419065092
600176.SH	中国巨石	Materials	2017-10-16	20173	3.47312e+06	1.83028	4.23802	134.8	0.0732998	1	-0.273329	0	0.114076	12.2143	14.7132	8.9796	24.228	0	0.232247	5.61055	-0.395756	0.193748	Missng
600176.SH	中国巨石	Materials	2018-03-22	20174	4.83318e+06	1.3349	5.81599	137.4	0.0513616	1	-0.209946	0	0.117556	12.3003	14.7234	11.9538	24.9388	0	0.286444	5.91984	-0.263551	0.299511	-2.67321785983053
600176.SH	中国巨石	Materials	2018-05-02	20181	4.04225e+06	1.29275	4.81471	143.6	0.0244252	0.972363	-0.163184	0.0276371	0.147811	12.1291	14.7628	3.4307	24.8954	0	0.272718	6.72161	-0.590067	0.229128	Missng
600176.SH	中国巨石	Materials	2018-08-22	20182	3.52332e+06	0.6336	3.90152	153.9	0.031318	1	-0.0849167	0	0.125305	12.2352	14.8158	6.5996	25.3524	0	0.202254	6.53898	-0.518211	0.232911	-2.23381016714819
600176.SH	中国巨石	Materials	2018-10-24	20183	3.41475e+06	0.483282	3.48907	159.3	0.0328869	0.975993	-0.0375165	0.0240074	0.127834	12.2789	14.8973	9.8293	25.1407	0	0.141947	4.94578	-0.487769	0.324056	Missng
600176.SH	中国巨石	Materials	2019-03-26	20184	3.68092e+06	0.538938	3.61545	145.93	0.0214594	0.867273	0.0093981	0.123328	0.105399	12.3635	14.9264	11.7469	23.7713	0	0.192532	5.61815	-0.423403	0.251999	-2.25974558207516
600176.SH	中国巨石	Materials	2019-04-29	20191	3.78249e+06	0.003255	3.55617	151.22	-0.00618037	0.937527	0.00835096	0.0541217	0.144485	12.19	14.9756	2.2691	19.7974	0	0.291856	6.38025	-0.438658	0.259016	Missng
600176.SH	中国巨石	Materials	2019-08-27	20192	2.8894e+06	-0.262932	2.92315	139.1	-0.0100927	0.864826	-0.0472804	0.135174	0.121371	12.2931	14.9815	4.8495	20.8436	0	0.186052	6.31877	-0.413444	0.273682	-1.49983272735166
600176.SH	中国巨石	Materials	2019-10-25	20193	2.86839e+06	-1.68836	2.8084	142.47	0.0112521	0.948443	-0.0819675	0.051557	0.123866	12.3357	15.0335	7.0948	20.0416	0	0.170218	6.04513	-0.37488	0.201856	Missng
600176.SH	中国巨石	Materials	2020-03-26	20194	2.85088e+06	-2.86673	2.95194	138.3	0.0148617	0.869354	0.0876393	0.0430065	0.108139	12.4197	15.0276	9.4403	20.141	0	0.178914	7.35521	-0.1161	0.252591	-1.67577089327649
600176.SH	中国巨石	Materials	2020-04-28	20201	2.86138e+06	-1.21708	2.87147	136.68	-0.299588	0.831506	0.00613563	0.162358	0.130485	12.1182	15.0679	1.4426	12.3302	0	0.151042	8.16254	-0.156639	0.827999	Missng
600176.SH	中国巨石	Materials	2020-08-21	20202	5.04332e+06	0.0998939	4.10464	139.01	-0.0795591	0.863073	0.0470085	0.0899186	0.133998	12.3232	15.1148	3.2314	15.1074	0	0.179325	8.34824	-0.291108	0.20235	-1.56954790739924
600176.SH	中国巨石	Materials	2020-10-29	20203	4.79116e+06	2.72919	4.06462	142.99	-0.00994427	0.882034	0.0124055	0.105561	0.143418	12.383	15.1125	5.2033	16.0078	0	0.187317	7.97339	-0.291624	0.212475	Missng
600176.SH	中国巨石	Materials	2021-03-25	20204	6.40222e+06	2.55431	5.27478	160.64	0.0310437	0.890316	0.109684	0	0.101857	12.4818	15.1167	9.2641	20.656	0	0.176087	8.44603	-0.171069	0.224714	-1.66232146205296
600176.SH	中国巨石	Materials	2021-05-10	20211	6.6754e+06	1.35019	5.38007	192.79	0.519327	0.910169	-0.0763869	0.0898305	0.176729	12.4111	15.1445	3.7332	26.7425	0	0.185107	9.11093	-0.281229	0.287978	Missng
600176.SH	中国巨石	Materials	2021-08-23	20212	7.28571e+06	1.43707	5.41082	169.43	0.25765	0.911934	0.0413148	0.046751	0.124777	12.5005	15.2062	8.6337	30.5696	0	0.186568	9.99067	-0.506355	0.163196	-3.41600884729127
600176.SH	中国巨石	Materials	2021-10-28	20213	7.66601e+06	0.51783	5.47864	193.38	0.108006	0.866247	0.0514067	0.0823467	0.158848	12.5372	15.2463	13.97	31.505	0	0.23556	7.85652	-0.205107	0.158809	Missng
600176.SH	中国巨石	Materials	2022-03-22	20214	6.26491e+06	0.948002	4.66254	170.76	0.0106208	0.7432	0.0652665	0.191533	0.125491	12.6336	15.2932	19.0828	31.1471	0	0.168695	5.80343	-0.120014	0.160292	-3.43607465213966
600176.SH	中国巨石	Materials	2022-04-28	20221	6.24089e+06	-0.222603	4.59042	171.5	-0.206303	1	-0.0223074	0	0.153141	12.4579	15.3517	5.1314	36.8141	0	0.225473	6.24865	-0.214391	0.163177	Missng
600176.SH	中国巨石	Materials	2022-08-26	20222	5.8686e+06	-0.813098	4.05933	146.55	-0.309055	0.880803	0.0736489	0.0455477	0.15369	12.505	15.3884	11.4572	36.2329	0	0.15473	5.41776	-0.299934	0.190599	-3.05929642583746
600176.SH	中国巨石	Materials	2022-10-25	20223	4.67967e+06	0.226952	3.40345	144.25	-0.297149	0.993669	0.00479446	0.00153693	0.158008	12.5759	15.4329	14.8758	35.2471	0	0.00232832	5.02506	-1.20019	0.871807	Missng
000786.SZ	北新建材	Materials	2007-02-16	#VALUE!	385926	-0.629593	2.3773	#N/A	#N/A	#N/A	#N/A	#N/A	#N/A	#N/A	#N/A	#N/A	#N/A	#N/A	#N/A	#N/A	#VALUE!	#VALUE!	#VALUE!
000786.SZ	北新建材	Materials	2007-05-10	20071	702258	-1.1773	3.57125	#N/A	0.116893	1	-0.0329839	0	0.0834123	10.8871	13.1401	0.9347	5.6359	0	0.133483	5.90171	0.0053388	0.170781	Missng
000786.SZ	北新建材	Materials	2007-08-24	20072	688455	-3.15209	3.56843	#N/A	0.202444	1	-0.018701	0	0.104013	10.989	13.114	3.0801	7.7814	0	0	7.90383	-0.0137	0.0734811	Missng
000786.SZ	北新建材	Materials	2007-11-02	20073	579176	-3.06823	2.75834	#N/A	0.291427	1	-0.0848136	0	0.0562179	11.0203	13.2523	4.7936	7.9089	0	0.122816	8.18909	-0.0538918	0.178621	Missng
000786.SZ	北新建材	Materials	2008-03-31	20074	643593	-4.42233	3.25841	#N/A	0.235441	1	-0.0409565	0	0.142875	11.1184	13.1875	7.7017	8.103	0	0.175391	6.53162	-0.113042	0.165869	-2.5753593912055
000786.SZ	北新建材	Materials	2008-04-29	20081	664873	-4.34034	3.59428	#N/A	-0.00300583	1	-0.107406	0	0.0906914	10.9961	13.116	2.9371	24.5907	0	0.148914	5.63963	-0.121338	0.172249	Missng
000786.SZ	北新建材	Materials	2008-09-01	20082	280098	-1.76069	2.24238	#N/A	-0.0711233	1	-0.149528	0	0.121414	11.0929	13.0772	3.8106	11.0621	0	0.144205	3.85942	-0.0602282	0.18131	-0.578787429224075
000786.SZ	北新建材	Materials	2008-11-06	20083	196126	-0.394775	1.79912	#N/A	-0.16568	1	-0.0748279	0	0.0670236	11.1112	13.111	4.754	9.1008	0	0.128805	2.63551	-0.108443	0.21226	Missng
000786.SZ	北新建材	Materials	2009-03-23	20084	479100	1.87978	2.92751	#N/A	-0.168157	1	-0.0255827	0	0.132859	11.1874	13.1236	7.4826	11.6712	0	0.138379	4.83037	-0.0317342	0.260446	-0.847674921584715
000786.SZ	北新建材	Materials	2009-04-28	20091	600457	2.80587	3.24489	#N/A	0.0835767	1	-0.114547	0	0.12932	11.0577	13.1667	0.9933	6.075	0	0.131615	5.0857	0.0344681	0.182554	Missng
000786.SZ	北新建材	Materials	2009-09-01	20092	695356	2.99808	3.39023	#N/A	0.28826	1	-0.130607	0	0.133928	11.1717	13.2188	4.0296	11.997	0	0.116872	5.24328	0.0608973	0.178922	-0.993369186613902
000786.SZ	北新建材	Materials	2009-10-30	20093	870202	0.99431	3.82456	#N/A	0.381457	1	-0.0871576	0	0.0744204	11.2121	13.2773	7.1781	12.207	0	0.115114	5.69052	0.0565951	0.203117	Missng
000786.SZ	北新建材	Materials	2010-03-29	20094	1.00479e+06	-0.337031	4.30497	#N/A	0.374217	0.751672	-0.0166699	0.248328	0.0967272	11.2995	13.3036	11.1041	14.148	0	0.162514	5.82901	0.0183711	0.156071	-1.54768462984064
000786.SZ	北新建材	Materials	2010-05-04	20101	749996	-1.05647	3.224	#N/A	0.294217	1	-0.139633	0	0.0872325	11.1728	13.3658	1.193	6.3001	0	0	5.7782	-0.196177	0.152669	Missng
000786.SZ	北新建材	Materials	2010-08-24	20102	806935	-1.418	3.16073	#N/A	0.119489	0.986537	0.0134629	0	0.0897923	11.274	13.4288	4.0761	12.313	0	0	5.54263	-0.305027	0.119922	-1.12701872671041
000786.SZ	北新建材	Materials	2010-11-02	20103	828216	-2.16488	3.09128	#N/A	0.0559086	1	-0.0126394	0	0.0594537	11.3067	13.4871	7.0615	12.4264	0	0	6.13061	-0.119164	0.136765	Missng
000786.SZ	北新建材	Materials	2011-03-23	20104	930593	-2.09754	3.59727	#N/A	0.0801459	0.888106	0.111894	0	0.0987999	11.3944	13.5086	10.976	13.9841	0	0	6.97966	-0.0801431	0.172864	-1.60840273853842
000786.SZ	北新建材	Materials	2011-05-03	20111	858699	-2.71191	3.24391	#N/A	0.133992	0.953215	0.0467853	0	0.0721417	11.5019	13.5457	1.141	5.585	0	0	6.42377	-0.111332	0.155846	Missng
000786.SZ	北新建材	Materials	2011-08-23	20112	827641	-2.5446	2.86017	#N/A	0.114545	0.72546	0.102328	0.172212	0.0987223	11.6111	13.6432	4.4391	11.006	0	0	5.42487	-0.195846	0.180269	-1.49420059953798
000786.SZ	北新建材	Materials	2011-11-01	20113	793707	-1.7416	2.76247	#N/A	0.113849	0.904978	0.0950217	0	0.0653014	11.6546	13.669	7.5059	10.9805	0	0	4.99771	-0.27449	0.199022	Missng
000786.SZ	北新建材	Materials	2012-03-22	20114	747695	-0.824659	2.80481	#N/A	0.0383821	0.819179	0.180821	0	0.119089	11.7523	13.6547	11.7918	12.596	0	0	3.84818	-0.238159	0.226999	-2.00214729977676
000786.SZ	北新建材	Materials	2012-05-03	20121	816713	-0.327571	2.82886	#N/A	-0.168864	0.928686	0.0713138	0	0.0806072	11.58	13.6953	1.2675	5.5602	0	0	4.12079	-0.213074	0.264249	Missng
000786.SZ	北新建材	Materials	2012-08-21	20122	738493	0.597425	2.62171	#N/A	-0.118769	0.762812	0.0557946	0.181394	0.116661	11.6848	13.7134	4.9477	10.7685	0	0	3.51282	-0.119497	0.204792	-1.47078522124957
000786.SZ	北新建材	Materials	2012-10-30	20123	776452	0.804549	2.68693	#N/A	-0.0436905	0.942398	0.0576017	0	0.0877932	11.7274	13.729	9.0493	12.3423	0	0	3.48691	-0.171212	0.278538	Missng
000786.SZ	北新建材	Materials	2013-03-21	20124	1.00364e+06	0.423332	3.26702	#N/A	0.0147038	0.875345	0.124655	0	0.120925	11.8304	13.7556	13.3084	13.9871	0	0	3.73254	-0.167108	0.327351	-1.88064737515949
000786.SZ	北新建材	Materials	2013-05-02	20131	981781	0.578233	2.93636	#N/A	0.344947	0.981671	0.0183295	0	0.0816076	11.6557	13.8286	1.703	8.1925	0	0	4.78528	-0.202076	0.389603	Missng
000786.SZ	北新建材	Materials	2013-08-22	20132	1.01341e+06	0.788358	2.8434	#N/A	0.265376	0.973638	0.0263623	0	0.107794	11.7578	13.8659	6.0794	13.47	0	0	3.73252	-0.111968	0.340255	-1.84659968561962
000786.SZ	北新建材	Materials	2013-10-31	20133	1.00479e+06	1.05099	2.92303	#N/A	0.214273	0.958638	0.0413622	0	0.0971005	11.8037	13.8703	10.5516	14.848	0	0	3.86668	-0.220527	0.324423	Missng
000786.SZ	北新建材	Materials	2014-03-25	20134	904136	1.21627	2.88352	107.8	0.16147	0.928686	0.0713141	0	0.127274	11.9047	13.8727	16.0285	16.7964	0	0	3.65513	-0.283128	0.383052	-2.23818869282546
000786.SZ	北新建材	Materials	2014-04-28	20141	852947	1.21132	2.57457	108.6	-0.0586334	0.79875	0.0326482	0.168601	0.0570142	11.7283	13.9376	1.9001	8.6274	0	0	4.01438	-0.256019	0.357088	Missng
000786.SZ	北新建材	Materials	2014-08-26	20142	934619	1.74012	2.55041	102.7	-0.081386	0.9737	0.0263001	0	0.12214	11.8312	13.99	6.7632	14.8454	0	0	4.05359	-0.2326	0.429401	-1.97021853671865
000786.SZ	北新建材	Materials	2014-10-30	20143	1.34752e+06	1.82684	3.74786	102.2	-0.10863	0.530507	-0.00351859	0.469493	0.0904399	11.8737	14.0968	10.4372	15.6333	0	0	4.36888	-0.158106	0.397975	Missng
000786.SZ	北新建材	Materials	2015-03-24	20144	2.24823e+06	1.96692	5.91004	96.2	-0.0955065	0.881968	0.118032	0	0.126351	11.9755	14.1061	15.3247	17.7109	0	0	4.89679	-0.116999	0.446886	-2.15914700370244
000786.SZ	北新建材	Materials	2015-04-28	20151	2.65758e+06	1.05086	6.4438	94.1	-0.103083	0.871815	0.0969095	0.0312751	0.0678775	11.7972	14.1548	1.279	8.1776	0	0	5.84919	-0.247963	0.469098	Missng
000786.SZ	北新建材	Materials	2015-08-25	20152	2.62718e+06	0.545642	6.21957	86.8	0.0437976	0.896889	0.103111	0	0.177281	11.9001	14.16	4.9661	14.531	0	0	4.76138	-0.212505	0.358492	-1.4265678070813
000786.SZ	北新建材	Materials	2015-10-30	20153	1.93574e+06	0.99922	5.36287	85.9	0.0784249	0.879137	0.120863	0	0.129147	11.9413	14.142	8.0897	15.2942	0	0	4.81144	-0.344538	0.38998	Missng
000786.SZ	北新建材	Materials	2016-03-23	20154	1.36591e+06	0.129246	4.59539	85.5	0.0664243	0.756398	0.243602	0	0.136415	12.0426	14.1233	11.3674	16.1005	0	0	4.7437	-0.197966	0.41183	-1.83524376349324
000786.SZ	北新建材	Materials	2016-05-03	20161	1.32914e+06	0.230808	4.28478	100.7	0.304411	0.913228	0.0867719	0	0.118721	11.9939	14.1508	1.4405	9.6238	0	0	5.15101	-0.431922	0.245752	Missng
000786.SZ	北新建材	Materials	2016-08-18	20162	1.47478e+06	0.551027	5.19291	90.7	0.251696	0.958843	0.0411565	0	0.12413	12.1006	14.1251	5.5159	16.8607	0	0.210928	5.28292	-0.313994	0.290375	-1.76380663390092
000786.SZ	北新建材	Materials	2016-11-01	20163	1.52851e+06	0.221383	5.26354	100.1	0.240133	0.985066	0.0149341	0	0.0954731	12.1474	14.1683	9.1718	17.6962	0	0.182277	6.07127	-0.424327	0.243675	Missng
000786.SZ	北新建材	Materials	2017-03-22	20164	2.22857e+06	1.40086	7.75452	123.6	0.2018	0.276814	0.0607976	0.662388	0.118616	12.2341	14.1766	12.5077	17.9669	0	0.206946	5.1992	-0.333724	0.331516	-2.0572285430013
000786.SZ	北新建材	Materials	2017-05-05	20171	2.64889e+06	1.94105	8.82945	119.6	0.15615	0.900823	0.0991772	0	0.135387	12.062	14.1955	1.3369	8.5173	0	0.175317	5.406	-0.394466	0.181461	Missng
000786.SZ	北新建材	Materials	2017-08-23	20172	2.95116e+06	1.80682	8.9488	131.3	0.126466	0.901832	0.0981677	0	0.124286	12.1683	14.2186	5.5098	15.0653	0	0.176252	5.06669	-0.321634	0.226401	-2.96307763588558
000786.SZ	北新建材	Materials	2017-10-20	20173	3.91341e+06	1.83028	10.152	133.5	0.0732998	0.771219	0.228781	0	0.114076	12.2143	14.3106	12.045	19.437	0	0.17424	5.61055	-0.395756	0.193748	Missng
000786.SZ	北新建材	Materials	2018-03-27	20174	4.43747e+06	1.3349	14.6268	132.8	0.0513616	0.69778	0.30222	0	0.117556	12.3003	14.2924	18.2476	21.093	0	0.336594	5.91984	-0.263551	0.299511	-3.28085743503089
000786.SZ	北新建材	Materials	2018-05-03	20181	4.1656e+06	1.29275	14.8278	144.1	0.0244252	0.726348	0.273652	0	0.147811	12.1291	14.3077	3.5932	19.7208	0	0.234707	6.72161	-0.590067	0.229128	Missng
000786.SZ	北新建材	Materials	2018-08-22	20182	3.1239e+06	0.6336	10.9753	153.9	0.031318	0.752057	0.247943	0	0.125305	12.2352	14.3274	9.1904	21.772	0	0.136339	6.53898	-0.518211	0.232911	-3.32522926807406
000786.SZ	北新建材	Materials	2018-10-30	20183	2.2859e+06	0.483282	8.57318	160.7	0.0328869	0.708494	0.291506	0	0.127834	12.2789	14.374	14.119	21.5893	0	0.176929	4.94578	-0.487769	0.324056	Missng
000786.SZ	北新建材	Materials	2019-03-22	20184	3.31819e+06	0.538938	12.4742	146.4	0.0214594	0.702273	0.297727	0	0.105399	12.3635	14.3982	16.7374	19.7428	0	0.110419	5.61815	-0.423403	0.251999	-3.46121290875375
000786.SZ	北新建材	Materials	2019-05-07	20191	3.14755e+06	0.003255	12.3282	151.34	-0.00618037	0.773805	0.226195	0	0.144485	12.19	14.4097	2.148	13.5731	0	0.141127	6.38025	-0.438658	0.259016	Missng
000786.SZ	北新建材	Materials	2019-08-22	20192	3.156e+06	-0.262932	8.67854	139.48	-0.0100927	0.753293	0.246707	0	0.121371	12.2931	14.4224	-3.1611	-11.3519	0	0.055682	6.31877	-0.413444	0.273682	-0.669361281580023
000786.SZ	北新建材	Materials	2019-10-29	20193	3.17627e+06	-1.68836	7.5185	142.98	0.0112521	0.657531	0.342469	0	0.123866	12.3357	14.4517	1.1816	-0.0079	0	0.11912	6.04513	-0.37488	0.201856	Missng
000786.SZ	北新建材	Materials	2020-03-24	20194	4.28628e+06	-2.86673	7.52829	138.23	0.0148617	0.599474	0.111284	0.289242	0.108139	12.4197	14.5793	3.4528	3.4271	0	0.0580523	7.35521	-0.1161	0.252591	-0.853375946602277
000786.SZ	北新建材	Materials	2020-04-30	20201	4.31331e+06	-1.21708	7.61255	136.73	-0.299588	1	-0.0498835	0	0.130485	12.1182	14.5804	0.3495	1.6126	0	0.176786	8.16254	-0.156639	0.827999	Missng
000786.SZ	北新建材	Materials	2020-08-25	20202	5.59903e+06	0.0998939	9.49632	139.41	-0.0795591	1	-0.212097	0	0.133998	12.3232	14.6189	5.2065	14.0513	0	0	8.34824	-0.291108	0.20235	-2.56227466813311
000786.SZ	北新建材	Materials	2020-11-06	20203	6.30186e+06	2.72919	10.2338	145.84	-0.00994427	1	-0.327363	0	0.143418	12.383	14.6787	10.9463	17.6601	0	0	7.97339	-0.291624	0.212475	Missng
000786.SZ	北新建材	Materials	2021-03-23	20204	7.26488e+06	2.55431	15.0411	160.2	0.0310437	1	-0.0458132	0	0.101857	12.4818	14.6447	15.4195	17.9973	0	0	8.44603	-0.171069	0.224714	-2.93726044877695
000786.SZ	北新建材	Materials	2021-05-06	20211	7.83256e+06	1.35019	14.8065	178.32	0.519327	0.636429	-0.191289	0.363571	0.176729	12.4111	14.685	2.5928	12.6759	0	0	9.11093	-0.281229	0.287978	Missng
000786.SZ	北新建材	Materials	2021-08-24	20212	6.25625e+06	1.43707	9.84241	169.92	0.25765	1	-0.463306	0	0.124777	12.5005	14.7375	8.5555	18.4156	0	0	9.99067	-0.506355	0.163196	-3.04590984816431
000786.SZ	北新建材	Materials	2021-10-29	20213	4.77117e+06	0.51783	8.02865	193.55	0.108006	0.674286	-0.448232	0.325714	0.158848	12.5372	14.7627	12.4262	17.3513	0	0	7.85652	-0.205107	0.158809	Missng
000786.SZ	北新建材	Materials	2022-03-25	20214	4.81341e+06	0.948002	8.72051	170.98	0.0106208	0.992736	0.00726359	0	0.125491	12.6336	14.7929	15.6523	16.8451	0	0	5.80343	-0.120014	0.160292	-3.27293769580967
000786.SZ	北新建材	Materials	2022-05-09	20221	5.04149e+06	-0.222603	8.76489	169.25	-0.206303	0.712017	-0.454007	0.287983	0.153141	12.4579	14.8195	2.2998	12.0995	0	0	6.24865	-0.214391	0.163177	Missng
000786.SZ	北新建材	Materials	2022-08-24	20222	4.34879e+06	-0.813098	7.51183	146.43	-0.309055	0.580028	-0.65507	0.419972	0.15369	12.505	14.8297	6.4548	15.7996	0	0	5.41776	-0.299934	0.190599	-2.76807296476406
000786.SZ	北新建材	Materials	2022-11-03	20223	3.70171e+06	0.226952	6.15464	142.23	-0.297149	0.260092	-1.33515	0.739908	0.158008	12.5759	14.8709	9.1252	15.3306	0	1.21023	5.02506	-1.20019	0.871807	Missng
601865.SH	福莱特	Materials	2019-04-10	20184	2737800	0.003255	10.892	150.15	0.0214594	1	-0.213407	0	0.105399	12.3635	13.4522	7.3334	13.2944	0	0.0633486	5.61815	-0.423403	0.251999	-1.28947417029725
601865.SH	福莱特	Materials	2019-05-08	20191	2191800	0.003255	8.21497	151.33	-0.00618037	1	-0.22189	0	0.144485	12.19	13.5316	2.0254	11.7225	0	0.226277	6.38025	-0.438658	0.259016	Missng
601865.SH	福莱特	Materials	2019-08-29	20192	2133300	-0.262932	7.13481	138.47	-0.0100927	1	-0.328253	0	0.121371	12.2931	13.5984	4.416	12.8485	0	0.13463	6.31877	-0.413444	0.273682	-0.675190347548576
601865.SH	福莱特	Materials	2019-10-30	20193	1829100	-1.68836	5.544	143.14	0.0112521	1	-0.560767	0	0.123866	12.3357	13.6577	8.3641	15.013	0	0.171584	6.04513	-0.37488	0.201856	Missng
601865.SH	福莱特	Materials	2020-04-24	20201	2299050	-1.21708	5.94386	136.74	-0.299588	0.626843	-0.292997	0.373157	0.130485	12.1182	13.7716	3.0222	17.8846	0	0.103954	8.16254	-0.156639	0.827999	Missng
601865.SH	福莱特	Materials	2020-08-10	20202	4933500	0.0998939	11.2182	138.96	-0.0795591	1	-0.369144	0	0.133998	12.3232	13.9282	5.9133	18.4603	0	0.113607	8.34824	-0.291108	0.20235	-3.36180195189404
601865.SH	福莱特	Materials	2020-10-30	20203	7974768	2.72919	16.9982	143.36	-0.00994427	1	-0.336403	0	0.143418	12.383	13.9918	9.9206	20.2096	0	0.0987609	7.97339	-0.291624	0.212475	Missng
601865.SH	福莱特	Materials	2021-04-02	20204	5.88486e+06	1.35019	15.0736	165.8	0.0310437	1	-0.0923763	0	0.101857	12.4818	14.0197	17.8942	26.0172	0	0.092641	8.44603	-0.171069	0.224714	-3.23664903438489
601865.SH	福莱特	Materials	2021-05-07	20211	5.40841e+06	1.35019	13.8095	180.29	0.519327	0.828517	0.171483	0	0.176729	12.4111	14.2625	6.94	40.7357	0	0.0351666	9.11093	-0.281229	0.287978	Missng
601865.SH	福莱特	Materials	2021-08-12	20212	1.04103e+07	1.43707	19.9786	170.25	0.25765	0.809295	0.190705	0	0.124777	12.5005	14.3579	9.9046	31.3064	0	0.0926588	9.99067	-0.506355	0.163196	-0.552465813929253
601865.SH	福莱特	Materials	2021-10-26	20213	1.07688e+07	0.51783	19.3272	197.03	0.108006	1	-0.0304289	0	0.158848	12.5372	14.4033	13.016	27.0914	0	0.0632185	7.85652	-0.205107	0.158809	Missng
601865.SH	福莱特	Materials	2022-03-24	20214	1.01956e+07	0.948002	15.122	170.99	0.0106208	0.545913	0.126495	0.327592	0.125491	12.6336	14.5128	15.0433	24.3299	0	0.0827644	5.80343	-0.120014	0.160292	-0.491881362671466
601865.SH	福莱特	Materials	2022-05-06	20221	8.99548e+06	-0.222603	10.5829	171.5	-0.206303	0.613654	-0.0580731	0.386346	0.153141	12.4579	14.6656	2.4597	12.4458	0	0.134749	6.24865	-0.214391	0.163177	Missng
601865.SH	福莱特	Materials	2022-09-01	20222	8.51243e+06	-0.813098	8.0833	143.72	-0.309055	1	-0.11356	0	0.15369	12.505	14.8719	4.8812	13.7278	0	0.138045	5.41776	-0.299934	0.190599	-1.55421944413306
601865.SH	福莱特	Materials	2022-11-03	20223	8.55322e+06	0.226952	7.73386	142.23	-0.297149	1	-0.173622	0	0.158008	12.5759	14.9107	7.2306	13.4136	0	0.091845	5.02506	-1.20019	0.871807	Missng
601636.SH	旗滨集团	Materials	2011-09-27	20112	675348	-2.5446	4.34849	#N/A	0.114545	0.985741	0.0142591	0	0.0987223	11.6111	12.7572	4.482	8.5942	0	0.179105	5.42487	-0.195846	0.180269	-1.90889012158652
601636.SH	旗滨集团	Materials	2011-10-27	20113	702736	-1.7416	5.08156	#N/A	0.113849	1	-0.120519	0	0.0653014	11.6546	13.0139	5.8033	8.4433	0	0.214531	4.99771	-0.27449	0.199022	Missng
601636.SH	旗滨集团	Materials	2012-04-11	20114	540412	-0.327571	3.82406	#N/A	0.0383821	1	-0.0864151	0	0.119089	11.7523	13.0793	8.835	10.2286	0	0.228831	3.84818	-0.238159	0.226999	-1.68436272422308
601636.SH	旗滨集团	Materials	2012-04-24	20121	565796	-0.327571	3.17699	#N/A	-0.168864	1	-0.0777995	0	0.0806072	11.58	13.2541	3.4083	22.3128	0	0.227297	4.12079	-0.213074	0.264249	Missng
601636.SH	旗滨集团	Materials	2012-08-23	20122	496684	0.597425	2.50075	#N/A	-0.118769	0.987229	0.0127715	0	0.116661	11.6848	13.3819	3.8232	11.6249	0	0.206143	3.51282	-0.119497	0.204792	-0.905486117774367
601636.SH	旗滨集团	Materials	2012-10-23	20123	475149	0.804549	2.3639	#N/A	-0.0436905	0.9837	0.0163003	0	0.0877932	11.7274	13.4054	4.8082	6.5092	0	0.22283	3.48691	-0.171212	0.278538	Missng
601636.SH	旗滨集团	Materials	2013-03-19	20124	432214	0.423332	2.24744	#N/A	0.0147038	1	-0.0446398	0	0.120925	11.8304	13.4227	6.7928	7.3506	0	0.214869	3.73254	-0.167108	0.327351	-0.849757420722851
601636.SH	旗滨集团	Materials	2013-05-02	20131	408626	0.578233	2.09452	#N/A	0.344947	1	-0.0518009	0	0.0816076	11.6557	13.4715	1.9286	8.4923	0	0.275644	4.78528	-0.202076	0.389603	Missng
601636.SH	旗滨集团	Materials	2013-07-30	20132	422108	0.788358	2.09996	#N/A	0.265376	1	-0.1074	0	0.107794	11.7578	13.5593	4.3559	10.1455	0	0.253897	3.73252	-0.111968	0.340255	-1.58327523027173
601636.SH	旗滨集团	Materials	2013-10-31	20133	533189	1.05099	2.50071	#N/A	0.214273	1	-0.0224622	0	0.0971005	11.8037	13.5464	7.5942	12.2987	0	0.311254	3.86668	-0.220527	0.324423	Missng
601636.SH	旗滨集团	Materials	2014-03-06	20134	580783	1.21627	2.56037	108.4	0.16147	0.910366	0.0896342	0	0.127274	11.9047	13.5703	8.9458	10.9797	0	0.272837	3.65513	-0.283128	0.383052	-1.91004161620862
601636.SH	旗滨集团	Materials	2014-05-05	20141	579142	1.21132	2.40693	108.7	-0.0586334	0.86706	0.13294	0	0.0570142	11.7283	13.6833	1.3488	6.4336	0	0.226657	4.01438	-0.256019	0.357088	Missng
601636.SH	旗滨集团	Materials	2014-07-29	20142	608426	1.74012	2.33712	104	-0.081386	0.724853	0.125777	0.14937	0.12214	11.8312	13.8156	2.6562	6.1409	0	0.2042	4.05359	-0.2326	0.429401	-0.695760535487453
601636.SH	旗滨集团	Materials	2014-10-28	20143	662136	1.82684	2.46044	102.2	-0.10863	0.759035	0.240965	0	0.0904399	11.8737	13.8141	3.8262	6.0793	0	0.237425	4.36888	-0.158106	0.397975	Missng
601636.SH	旗滨集团	Materials	2015-04-28	20151	1.17058e+06	1.05086	3.96279	94.1	-0.103083	0.578764	0.17656	0.244676	0.0678775	11.7972	13.8685	0.8778	4.6318	0	0.233849	5.84919	-0.247963	0.469098	Missng
601636.SH	旗滨集团	Materials	2015-09-30	20152	1.09604e+06	0.545642	2.81121	85.4	0.0437976	0.742546	0.257454	0	0.177281	11.9001	14.0701	2.31	4.0263	0	0.264706	4.76138	-0.212505	0.358492	-0.717994446211236
601636.SH	旗滨集团	Materials	2015-11-03	20153	1.1516e+06	0.99922	2.78108	86	0.0784249	0.74239	0.25761	0	0.129147	11.9413	14.0886	3.1793	3.2386	0	0.229841	4.81144	-0.344538	0.38998	Missng
601636.SH	旗滨集团	Materials	2016-05-04	20161	883853	0.230808	2.26571	99.8	0.304411	0.733464	0.266536	0	0.118721	11.9939	14.1183	0.9176	2.6858	0	0.237054	5.15101	-0.431922	0.245752	Missng
601636.SH	旗滨集团	Materials	2016-08-18	20162	999152	0.551027	2.59752	90.7	0.251696	0.737346	0.262654	0	0.12413	12.1006	14.0625	2.6128	5.0402	0	0.258308	5.28292	-0.313994	0.290375	-2.29327968121519
601636.SH	旗滨集团	Materials	2016-11-01	20163	1.0016e+06	0.221383	2.73089	100.1	0.240133	0.779264	0.220736	0	0.0954731	12.1474	14.0391	6.0276	9.1173	0	0.27014	6.07127	-0.424327	0.243675	Missng
601636.SH	旗滨集团	Materials	2017-04-07	20164	1.20611e+06	1.94105	3.25583	121.1	0.2018	0.883284	0.116716	0	0.118616	12.2341	14.0278	10.1393	11.9895	0	0.258673	5.1992	-0.333724	0.331516	-2.75789828192055
601636.SH	旗滨集团	Materials	2017-05-03	20171	1.14098e+06	1.94105	3.22293	120.8	0.15615	0.90436	0.0956403	0	0.135387	12.062	14.0365	2.7938	14.9614	0	0.208364	5.406	-0.394466	0.181461	Missng
601636.SH	旗滨集团	Materials	2017-08-29	20172	1.35564e+06	1.80682	3.83802	131.6	0.126466	0.853007	0.146993	0	0.124286	12.1683	14.004	6.0514	15.2812	0	0.205988	5.06669	-0.321634	0.226401	-4.67697253961696
601636.SH	旗滨集团	Materials	2017-10-13	20173	1.38785e+06	1.83028	4.02868	133.6	0.0732998	0.772194	0.227806	0	0.114076	12.2143	14.0745	8.8274	14.9977	0	0.204788	5.61055	-0.395756	0.193748	Missng
601636.SH	旗滨集团	Materials	2018-04-02	20174	1.57716e+06	1.29275	5.13265	136.2	0.0513616	0.739207	0.260793	0	0.117556	12.3003	14.0558	11.8727	15.0531	0	0.264876	5.91984	-0.263551	0.299511	-4.89201946143087
601636.SH	旗滨集团	Materials	2018-04-23	20181	1.40491e+06	1.29275	4.42242	139.2	0.0244252	0.761368	0.238632	0	0.147811	12.1291	14.0943	2.9209	19.4286	0	0.0193146	6.72161	-0.590067	0.229128	Missng
601636.SH	旗滨集团	Materials	2018-08-17	20182	1.1213e+06	0.6336	3.60602	151.5	0.031318	0.788659	0.211341	0	0.125305	12.2352	14.0794	6.2506	17.3838	0	0.156721	6.53898	-0.518211	0.232911	-4.03822872213286
601636.SH	旗滨集团	Materials	2018-10-24	20183	994693	0.483282	3.52958	159.3	0.0328869	0.747325	0.252675	0	0.127834	12.2789	14.064	9.5061	15.8233	0	0.167373	4.94578	-0.487769	0.324056	Missng
601636.SH	旗滨集团	Materials	2019-04-02	20184	1.27957e+06	0.003255	4.25382	147.2	0.0214594	0.73598	0.26402	0	0.105399	12.3635	14.0653	11.4055	14.4145	0	0.164396	5.61815	-0.423403	0.251999	-4.61203307685879
601636.SH	旗滨集团	Materials	2019-04-30	20191	1.12634e+06	0.003255	3.46047	151.42	-0.00618037	0.755487	0.244513	0	0.144485	12.19	14.1252	2.0815	11.419	0	0.119025	6.38025	-0.438658	0.259016	Missng
601636.SH	旗滨集团	Materials	2019-08-22	20192	940828	-0.262932	3.07981	139.48	-0.0100927	0.801495	0.198505	0	0.121371	12.2931	14.0969	5.1023	12.7435	0	0.15312	6.31877	-0.413444	0.273682	-3.95200869453216
601636.SH	旗滨集团	Materials	2019-10-22	20193	1.08852e+06	-1.68836	3.47706	142.37	0.0112521	0.77132	0.22868	0	0.123866	12.3357	14.0875	9.2266	14.1902	0	0.186903	6.04513	-0.37488	0.201856	Missng
601636.SH	旗滨集团	Materials	2020-04-14	20194	1.3382e+06	-1.21708	4.38226	137.44	0.0148617	0.849039	0.150961	0	0.108139	12.4197	14.0821	12.9324	14.3588	0	0.188579	7.35521	-0.1161	0.252591	-4.53253314357362
601636.SH	旗滨集团	Materials	2020-04-17	20201	1.33283e+06	-1.21708	3.67523	137.18	-0.299588	0.808112	0.191888	0	0.130485	12.1182	14.1744	1.528	12.1401	0	0.329861	8.16254	-0.156639	0.827999	Missng
601636.SH	旗滨集团	Materials	2020-08-13	20202	2.29957e+06	0.0998939	5.66999	138.65	-0.0795591	0.815934	0.184066	0	0.133998	12.3232	14.1418	4.6168	13.2164	0	0.220097	8.34824	-0.291108	0.20235	-4.43679413909073
601636.SH	旗滨集团	Materials	2020-11-04	20203	2.53581e+06	2.72919	6.88378	144.92	-0.00994427	0.825534	0.174466	0	0.143418	12.383	14.1337	11.1421	18.4424	0	0.228124	7.97339	-0.291624	0.212475	Missng
601636.SH	旗滨集团	Materials	2021-05-07	20211	4.34361e+06	1.35019	10.6955	180.29	0.519327	0.430848	0.216571	0.35258	0.176729	12.4111	14.2499	6.8401	29.6387	0	0.207047	9.11093	-0.281229	0.287978	Missng
601636.SH	旗滨集团	Materials	2021-08-25	20212	6.90358e+06	1.43707	15.4294	170.25	0.25765	0.655856	0.344144	0	0.124777	12.5005	14.3447	16.1197	32.3406	0	0.181648	9.99067	-0.506355	0.163196	-8.93052166430371
601636.SH	旗滨集团	Materials	2021-10-15	20213	4.89429e+06	0.51783	10.5867	203.32	0.108006	0.626504	0.373496	0	0.158848	12.5372	14.4567	25.8319	33.9719	0	0.137114	7.85652	-0.205107	0.158809	Missng
601636.SH	旗滨集团	Materials	2022-04-14	20221	3.00597e+06	-0.222603	6.29848	173.14	-0.206303	0.61156	0.38844	0	0.153141	12.4579	14.5862	3.1114	17.027	0	0	6.24865	-0.214391	0.163177	Missng
601636.SH	旗滨集团	Materials	2022-09-02	20222	2.98941e+06	-0.813098	5.20971	143.43	-0.309055	0.653835	0.346165	0	0.15369	12.505	14.5854	6.5448	16.6656	0	0.110105	5.41776	-0.299934	0.190599	-6.99784770274224
601636.SH	旗滨集团	Materials	2022-10-31	20223	2.10655e+06	0.226952	3.81264	141.7	-0.297149	0.903027	0.0969728	0	0.158008	12.5759	14.6371	7.5325	12.7682	0	0	5.02506	-1.20019	0.871807	Missng
002080.SZ	中材科技	Materials	2007-02-26	#VALUE!	396900	-0.629593	10.7857	#N/A	#N/A	#N/A	#N/A	#N/A	#N/A	#N/A	#N/A	#N/A	#N/A	#N/A	#N/A	#N/A	#VALUE!	#VALUE!	#VALUE!
002080.SZ	中材科技	Materials	2007-05-09	20071	387450	-1.1773	11.0266	#N/A	0.116893	1	-0.440966	0	0.0834123	10.8871	11.6368	0.7751	4.6768	0	0.0447523	5.90171	0.0053388	0.170781	Missng
002080.SZ	中材科技	Materials	2007-08-21	20072	480450	-3.15209	10.5808	#N/A	0.202444	1	-0.150272	0	0.104013	10.989	11.7272	3.5002	8.5208	0	0	7.90383	-0.0137	0.0734811	Missng
002080.SZ	中材科技	Materials	2007-11-06	20073	355650	-3.06823	7.28628	#N/A	0.291427	1	-0.320111	0	0.0562179	11.0203	11.7824	5.0494	7.1905	0	0.112168	8.18909	-0.0538918	0.178621	Missng
002080.SZ	中材科技	Materials	2008-04-30	20081	319950	-4.34034	6.23193	#N/A	-0.00300583	1	-0.241837	0	0.0906914	10.9961	11.8426	0.707	2.3848	0	0.176781	5.63963	-0.121338	0.172249	Missng
002080.SZ	中材科技	Materials	2008-09-01	20082	300000	-1.76069	4.4615	#N/A	-0.0711233	1	-0.198877	0	0.121414	11.0929	12.0599	4.1311	9.0421	0	0.232472	3.85942	-0.0602282	0.18131	-0.917325609088042
002080.SZ	中材科技	Materials	2008-10-31	20083	220350	-0.394775	3.59748	#N/A	-0.16568	1	-0.248324	0	0.0670236	11.1112	12.0724	6.8777	9.9822	0	0.188197	2.63551	-0.108443	0.21226	Missng
002080.SZ	中材科技	Materials	2009-03-26	20084	382500	1.87978	5.7829	#N/A	-0.168157	1	-0.237076	0	0.132859	11.1874	12.0967	10.2673	11.3044	0	0.249821	4.83037	-0.0317342	0.260446	-0.703743327827541
002080.SZ	中材科技	Materials	2009-04-28	20091	373500	2.80587	4.86366	#N/A	0.0835767	1	-0.23164	0	0.12932	11.0577	12.223	1.358	5.4569	0	0.168286	5.0857	0.0344681	0.182554	Missng
002080.SZ	中材科技	Materials	2009-08-24	20092	421800	2.99808	5.21867	#N/A	0.28826	1	-0.22355	0	0.133928	11.1717	12.2789	4.0435	9.0161	0	0.15542	5.24328	0.0608973	0.178922	-0.295444659182886
002080.SZ	中材科技	Materials	2009-11-04	20093	558150	0.99431	6.03202	#N/A	0.381457	1	-0.209648	0	0.0744204	11.2121	12.3605	7.546	11.2446	0	0.146288	5.69052	0.0565951	0.203117	Missng
002080.SZ	中材科技	Materials	2010-03-23	20094	509100	-0.337031	5.00868	#N/A	0.374217	1	-0.0552239	0	0.0967272	11.2995	12.4673	12.4426	12.5846	0	0.15036	5.82901	0.0183711	0.156071	-0.352905474134415
002080.SZ	中材科技	Materials	2010-04-22	20101	596850	-1.05647	4.95848	#N/A	0.294217	1	-0.231133	0	0.0872325	11.1728	12.5853	3.7507	16.1219	0	0.152758	5.7782	-0.196177	0.152669	Missng
002080.SZ	中材科技	Materials	2010-08-12	20102	648300	-1.418	4.26887	#N/A	0.119489	1	-0.142516	0	0.0897923	11.274	12.7653	6.8762	15.0384	0	0.156119	5.54263	-0.305027	0.119922	-0.913226833734046
002080.SZ	中材科技	Materials	2010-10-26	20103	746100	-2.16488	4.48761	#N/A	0.0559086	1	-0.301956	0	0.0594537	11.3067	12.8414	11.0951	13.9898	0	0.162054	6.13061	-0.119164	0.136765	Missng
002080.SZ	中材科技	Materials	2011-03-22	20104	874000	-2.09754	5.55935	#N/A	0.0801459	0.472154	-0.106911	0.527846	0.0987999	11.3944	13.0228	11.7596	12.0877	0	0.206886	6.97966	-0.0801431	0.172864	-1.70483012688711
002080.SZ	中材科技	Materials	2011-04-29	20111	621000	-2.71191	4.0818	#N/A	0.133992	1	-0.344445	0	0.0721417	11.5019	13.0513	1.1169	6.6113	0	0.175693	6.42377	-0.111332	0.155846	Missng
002080.SZ	中材科技	Materials	2011-08-22	20112	478800	-2.5446	3.47531	#N/A	0.114545	1	-0.246211	0	0.0987223	11.6111	13.0208	2.6757	7.3056	0	0.28134	5.42487	-0.195846	0.180269	-1.01712370385867
002080.SZ	中材科技	Materials	2011-10-27	20113	602800	-1.7416	4.11116	#N/A	0.113849	1	-0.389891	0	0.0653014	11.6546	13.0265	3.5821	6.3567	0	0.227296	4.99771	-0.27449	0.199022	Missng
002080.SZ	中材科技	Materials	2012-03-27	20114	442000	-0.824659	3.19831	#N/A	0.0383821	1	-0.552724	0	0.119089	11.7523	13.0474	4.3526	5.3277	0	0.266862	3.84818	-0.238159	0.226999	-0.980739259851888
002080.SZ	中材科技	Materials	2012-04-25	20121	476400	-0.327571	3.19505	#N/A	-0.168864	1	-0.532556	0	0.0806072	11.58	13.0877	0.4888	1.8163	0	0.194311	4.12079	-0.213074	0.264249	Missng
002080.SZ	中材科技	Materials	2012-08-10	20122	376800	0.597425	2.40765	#N/A	-0.118769	1	-0.511876	0	0.116661	11.6848	13.1786	2.2061	5.1991	0	0	3.51282	-0.119497	0.204792	-0.686755167603649
002080.SZ	中材科技	Materials	2012-10-23	20123	342000	0.804549	2.06068	#N/A	-0.0436905	1	-0.281698	0	0.0877932	11.7274	13.3058	2.7578	4.5896	0	0.192782	3.48691	-0.171212	0.278538	Missng
002080.SZ	中材科技	Materials	2013-03-12	20124	431200	0.423332	2.40164	#N/A	0.0147038	1	-0.112853	0	0.120925	11.8304	13.2903	4.3767	5.136	0	0.260886	3.73254	-0.167108	0.327351	-0.686949318528444
002080.SZ	中材科技	Materials	2013-04-25	20131	424800	0.578233	2.35733	#N/A	0.344947	1	-0.0410489	0	0.0816076	11.6557	13.292	0.4313	0.641	0	0.27849	4.78528	-0.202076	0.389603	Missng
002080.SZ	中材科技	Materials	2013-08-15	20132	677600	0.788358	2.88701	#N/A	0.265376	0.7209	-0.221071	0.2791	0.107794	11.7578	13.3807	1.7344	4.5307	0	0.140771	3.73252	-0.111968	0.340255	-0.302489799629596
002080.SZ	中材科技	Materials	2013-10-28	20133	602400	1.05099	2.52402	#N/A	0.214273	1	-0.310935	0	0.0971005	11.8037	13.4457	2.8534	4.1386	0	0	3.86668	-0.220527	0.324423	Missng
002080.SZ	中材科技	Materials	2014-03-13	20134	484400	1.21627	2.35684	107.8	0.16147	1	-0.399719	0	0.127274	11.9047	13.3836	3.7142	3.5407	0	0	3.65513	-0.283128	0.383052	-0.611991225618725
002080.SZ	中材科技	Materials	2014-04-29	20141	410800	1.21132	1.97608	108.6	-0.0586334	0.786255	-0.235397	0.213745	0.0570142	11.7283	13.479	0.1241	-2.2532	0	0	4.01438	-0.256019	0.357088	Missng
002080.SZ	中材科技	Materials	2014-08-12	20142	483200	1.74012	2.12894	103.5	-0.081386	0.765578	-0.129188	0.234422	0.12214	11.8312	13.4814	1.3876	2.7544	0	0	4.05359	-0.2326	0.429401	-0.722507129207153
002080.SZ	中材科技	Materials	2014-10-29	20143	523200	1.82684	2.17696	102.2	-0.10863	0.674282	-0.0750829	0.325718	0.0904399	11.8737	13.5053	2.6954	3.0044	0	0	4.36888	-0.158106	0.397975	Missng
002080.SZ	中材科技	Materials	2015-03-25	20144	685600	1.96692	2.37256	96.1	-0.0955065	1	-0.744579	0	0.126351	11.9755	13.5993	4.1809	3.9046	0	0	4.89679	-0.116999	0.446886	-0.68187568853188
002080.SZ	中材科技	Materials	2015-04-28	20151	916400	1.05086	2.82076	94.1	-0.103083	0.481497	0.518503	0	0.0678775	11.7972	13.6071	0.8932	3.425	0	0	5.84919	-0.247963	0.469098	Missng
002080.SZ	中材科技	Materials	2015-08-20	20152	911600	0.545642	2.81699	87.6	0.0437976	0.733411	0.266589	0	0.177281	11.9001	13.6196	3.505	8.1435	0	0	4.76138	-0.212505	0.358492	-0.326308730201033
002080.SZ	中材科技	Materials	2015-10-23	20153	771600	0.99922	2.45729	85.9	0.0784249	0.590576	-0.0419476	0.409424	0.129147	11.9413	13.6645	5.205	7.2506	0	0	4.81144	-0.344538	0.38998	Missng
002080.SZ	中材科技	Materials	2016-04-01	20154	771600	0.230808	0.344621	88.2	0.0664243	0.758021	-0.235465	0.241979	0.136415	12.0426	14.4415	3.6895	5.7797	0	0.337908	4.7437	-0.197966	0.41183	-0.206683020210633
002080.SZ	中材科技	Materials	2016-04-26	20161	1.24311e+06	0.230808	3.43054	101.8	0.304411	0.634412	-0.105511	0.365588	0.118721	11.9939	13.6353	0.4715	3.6881	0	0.280543	5.15101	-0.431922	0.245752	Missng
002080.SZ	中材科技	Materials	2016-08-22	20162	1.51112e+06	0.551027	2.41374	90.9	0.251696	0.737004	0.020312	0.242684	0.12413	12.1006	14.5326	2.543	7.395	0	0.243196	5.28292	-0.313994	0.290375	-0.948262975108684
002080.SZ	中材科技	Materials	2016-10-25	20163	1.46432e+06	0.221383	2.345	98	0.240133	0.947119	-0.0796926	0.0528811	0.0954731	12.1474	14.5607	3.4617	5.6498	0	0.222887	6.07127	-0.424327	0.243675	Missng
002080.SZ	中材科技	Materials	2017-03-21	20164	1.5797e+06	1.40086	2.46914	124.3	0.2018	1	-0.099609	0	0.118616	12.2341	14.5371	4.4773	4.7215	0	0.268253	5.1992	-0.333724	0.331516	-1.10991668276537
002080.SZ	中材科技	Materials	2017-04-24	20171	1.48046e+06	1.94105	2.3717	115.7	0.15615	0.980897	-0.112533	0.0191027	0.135387	12.062	14.5463	1.2114	7.2265	0	0.20349	5.406	-0.394466	0.181461	Missng
002080.SZ	中材科技	Materials	2017-08-18	20172	1.87417e+06	1.80682	2.65232	130.1	0.126466	1	-0.0921377	0	0.124286	12.1683	14.591	2.8869	8.8256	0	0.199252	5.06669	-0.321634	0.226401	-0.969902102019857
002080.SZ	中材科技	Materials	2017-10-23	20173	2.22835e+06	1.83028	2.94151	133.9	0.0732998	1	-0.113972	0	0.114076	12.2143	14.6186	4.8135	8.7442	0	0.210712	5.61055	-0.395756	0.193748	Missng
002080.SZ	中材科技	Materials	2018-03-26	20174	1.67167e+06	1.3349	2.45773	133.1	0.0513616	0.862441	-0.150662	0.137559	0.117556	12.3003	14.6238	5.9568	7.8938	0	0.186005	5.91984	-0.263551	0.299511	-0.921706192598301
002080.SZ	中材科技	Materials	2018-05-04	20181	1.38445e+06	1.29275	2.17691	144.2	0.0244252	1	-0.215627	0	0.147811	12.1291	14.6433	1.3107	7.7984	0	0.223143	6.72161	-0.590067	0.229128	Missng
002080.SZ	中材科技	Materials	2018-08-10	20182	1.08562e+06	0.6336	1.94727	149.4	0.031318	1	-0.193039	0	0.125305	12.2352	14.6782	2.884	8.7527	0	0.194683	6.53898	-0.518211	0.232911	-1.01304008942586
002080.SZ	中材科技	Materials	2018-10-24	20183	993966	0.483282	1.81715	159.3	0.0328869	1	-0.195637	0	0.127834	12.2789	14.7325	5.0127	10.0835	0	0.185251	4.94578	-0.487769	0.324056	Missng
002080.SZ	中材科技	Materials	2019-03-22	20184	1.88208e+06	0.538938	2.71429	146.4	0.0214594	1	-0.226509	0	0.105399	12.3635	14.6927	6.475	8.6628	0	0.212586	5.61815	-0.423403	0.251999	-1.17750778724867
002080.SZ	中材科技	Materials	2019-04-30	20191	1.57485e+06	0.003255	2.34554	151.42	-0.00618037	0.909892	-0.217336	0.0901084	0.144485	12.19	14.7373	1.4159	8.3768	0	0.206085	6.38025	-0.438658	0.259016	Missng
002080.SZ	中材科技	Materials	2019-08-26	20192	1.71001e+06	-0.262932	2.43541	139.59	-0.0100927	0.886015	-0.238983	0.113985	0.121371	12.2931	14.7524	3.8007	11.0166	0	0.184378	6.31877	-0.413444	0.273682	-1.20481556688089
002080.SZ	中材科技	Materials	2019-10-25	20193	1.60429e+06	-1.68836	2.11343	142.47	0.0112521	0.973793	-0.316084	0.0262073	0.123866	12.3357	14.8954	5.5043	11.0283	0	0.160453	6.04513	-0.37488	0.201856	Missng
002080.SZ	中材科技	Materials	2020-03-20	20194	1.9332e+06	-2.86673	2.3715	139.2	0.0148617	0.786382	0.192976	0.0206423	0.108139	12.4197	14.89	7.5563	10.5109	0	0.176649	7.35521	-0.1161	0.252591	-1.46778802994116
002080.SZ	中材科技	Materials	2020-04-24	20201	2.03892e+06	-1.21708	2.41825	136.74	-0.299588	0.787889	0.142698	0.0694122	0.130485	12.1182	14.919	1.3491	8.7461	0	0.155994	8.16254	-0.156639	0.827999	Missng
002080.SZ	中材科技	Materials	2020-08-24	20202	3.52406e+06	0.0998939	3.29492	139.28	-0.0795591	0.797986	0.137648	0.0643663	0.133998	12.3232	14.9651	4.2863	12.3015	0	0.160299	8.34824	-0.291108	0.20235	-1.4592061667444
002080.SZ	中材科技	Materials	2020-10-26	20203	3.56937e+06	2.72919	3.21876	142.73	-0.00994427	0.773265	0.226735	0	0.143418	12.383	15.018	6.8184	12.1808	0	0.168911	7.97339	-0.291624	0.212475	Missng
002080.SZ	中材科技	Materials	2021-03-22	20204	4.40004e+06	2.55431	3.74407	160.56	0.0310437	0.661161	0.205874	0.132965	0.101857	12.4818	15.0303	8.6467	10.5212	0	0.180197	8.44603	-0.171069	0.224714	-1.85607820461537
002080.SZ	中材科技	Materials	2021-04-26	20211	3.77242e+06	1.35019	3.21635	172.79	0.519327	0.765617	0.234383	0	0.176729	12.4111	15.1054	2.231	15.1191	0	0.127297	9.11093	-0.281229	0.287978	Missng
002080.SZ	中材科技	Materials	2021-08-24	20212	4.89844e+06	1.43707	3.77479	169.92	0.25765	0.720957	0.165498	0.113545	0.124777	12.5005	15.1034	6.9296	20.3877	0	0.155375	9.99067	-0.506355	0.163196	-2.04014617778612
002080.SZ	中材科技	Materials	2021-10-25	20213	6.48763e+06	0.51783	4.73786	197.3	0.108006	0.836568	0.163432	0	0.158848	12.5372	15.1385	9.8893	18.679	0	0.171102	7.85652	-0.205107	0.158809	Missng
002080.SZ	中材科技	Materials	2022-03-22	20214	4.1651e+06	0.948002	3.33822	170.76	0.0106208	0.636557	0.257506	0.105936	0.125491	12.6336	15.1406	12.7825	17.1228	0	0.218639	5.80343	-0.120014	0.160292	-2.32883066889989
002080.SZ	中材科技	Materials	2022-04-28	20221	3.28409e+06	-0.222603	2.68331	171.5	-0.206303	0.7456	0.206814	0.0475857	0.153141	12.4579	15.2209	2.5944	16.6759	0	0.204895	6.24865	-0.214391	0.163177	Missng
002080.SZ	中材科技	Materials	2022-08-22	20222	4.35137e+06	-0.813098	3.24572	145.92	-0.309055	0.721442	0.209864	0.0686945	0.15369	12.505	15.2293	6.4924	19.8783	0	0.141581	5.41776	-0.299934	0.190599	-1.93015762676596
002080.SZ	中材科技	Materials	2022-11-02	20223	3.1146e+06	0.226952	2.59332	142.01	-0.297149	0.954366	0.0353634	0.0102702	0.158008	12.5759	15.2318	8.4769	17.4046	0	0.0145887	5.02506	-1.20019	0.871807	Missng
000012.SZ	南玻A	Materials	2007-02-16	#VALUE!	1.52319e+06	-0.629593	5.77137	#N/A	#N/A	#N/A	#N/A	#N/A	#N/A	#N/A	#N/A	#N/A	#N/A	#N/A	#N/A	#N/A	#VALUE!	#VALUE!	#VALUE!
000012.SZ	南玻A	Materials	2007-04-30	20071	1.71309e+06	-1.1773	5.98325	#N/A	0.116893	0.644528	0.135277	0.220195	0.0834123	10.8871	13.4359	1.7052	8.7881	0	0.252322	5.90171	0.0053388	0.170781	Missng
000012.SZ	南玻A	Materials	2007-08-23	20072	2.21371e+06	-3.15209	6.35635	#N/A	0.202444	0.864064	0.135936	0	0.104013	10.989	13.4684	4.2074	10.4996	0	0	7.90383	-0.0137	0.0734811	Missng
000012.SZ	南玻A	Materials	2007-11-05	20073	2.27495e+06	-3.06823	4.91809	#N/A	0.291427	0.628241	0.10341	0.268349	0.0562179	11.0203	13.7002	6.6381	12.6492	0	0	8.18909	-0.0538918	0.178621	Missng
000012.SZ	南玻A	Materials	2008-03-21	20074	2.11101e+06	-4.42233	6.43386	#N/A	0.235441	0.838872	0.161128	0	0.142875	11.1184	13.6474	10.193	13.5449	0	0	6.53162	-0.113042	0.165869	-5.79758148271558
000012.SZ	南玻A	Materials	2008-04-22	20081	1.97558e+06	-4.34034	5.93938	#N/A	-0.00300583	0.884878	0.115122	0	0.0906914	10.9961	13.686	2.8683	23.1294	0	0	5.63963	-0.121338	0.172249	Missng
000012.SZ	南玻A	Materials	2008-08-14	20082	1.78514e+06	-1.76069	4.839	#N/A	-0.0711233	0.898894	0.101106	0	0.121414	11.0929	13.7688	6.4078	21.5637	0	0	3.85942	-0.0602282	0.18131	-0.811704693550173
000012.SZ	南玻A	Materials	2008-10-23	20083	1.00576e+06	-0.394775	3.11295	#N/A	-0.16568	0.725932	0.0867309	0.187337	0.0670236	11.1112	13.8451	7.4296	18.7466	0	0	2.63551	-0.108443	0.21226	Missng
000012.SZ	南玻A	Materials	2009-04-07	20084	2.15503e+06	2.80587	5.33907	#N/A	-0.168157	0.847754	0.152246	0	0.132859	11.1874	13.8524	7.029	11.7058	0	0.167937	4.83037	-0.0317342	0.260446	-0.873016716533726
000012.SZ	南玻A	Materials	2009-04-24	20091	2.22679e+06	2.80587	5.27064	#N/A	0.0835767	0.818292	0.181708	0	0.12932	11.0577	13.8875	1.0276	7.9885	0	0.135387	5.0857	0.0344681	0.182554	Missng
000012.SZ	南玻A	Materials	2009-08-10	20092	2.2994e+06	2.99808	5.59822	#N/A	0.28826	0.820171	0.179829	0	0.133928	11.1717	13.8748	3.4241	13.9903	0	0.135532	5.24328	0.0608973	0.178922	-2.89045273791064
000012.SZ	南玻A	Materials	2009-10-22	20093	2.06812e+06	0.99431	5.24446	#N/A	0.381457	0.710186	0.169999	0.119816	0.0744204	11.2121	13.8918	7.2804	17.7614	0	0.112134	5.69052	0.0565951	0.203117	Missng
000012.SZ	南玻A	Materials	2010-04-01	20094	2.71438e+06	-1.05647	6.64446	#N/A	0.374217	0.656986	0.152757	0.190257	0.0967272	11.2995	13.9029	10.1394	17.3251	0	0.140352	5.82901	0.0183711	0.156071	-3.24203756534166
000012.SZ	南玻A	Materials	2010-04-20	20101	2.6129e+06	-1.05647	6.46695	#N/A	0.294217	0.851329	0.148671	0	0.0872325	11.1728	13.9327	3.8074	21.3719	0	0.122915	5.7782	-0.196177	0.152669	Missng
000012.SZ	南玻A	Materials	2010-07-27	20102	2.4943e+06	-1.418	6.3366	#N/A	0.119489	0.842449	0.157551	0	0.0897923	11.274	13.9154	8.0373	20.6069	0	0.122257	5.54263	-0.305027	0.119922	-4.53494001091204
000012.SZ	南玻A	Materials	2010-10-29	20103	3.91877e+06	-2.16488	9.27473	#N/A	0.0559086	0.846013	0.153987	0	0.0594537	11.3067	13.9559	12.7193	20.8952	0	0.112388	6.13061	-0.119164	0.136765	Missng
000012.SZ	南玻A	Materials	2011-03-24	20104	4.50523e+06	-2.09754	11.5854	#N/A	0.0801459	0.389334	0.147456	0.46321	0.0987999	11.3944	14.0362	16.9455	20.622	0	0.281921	6.97966	-0.0801431	0.172864	-4.61304094464082
000012.SZ	南玻A	Materials	2011-04-26	20111	4.00488e+06	-2.71191	9.21851	#N/A	0.133992	0.824054	0.175946	0	0.0721417	11.5019	14.1259	4.4297	21.5131	0	0.229231	6.42377	-0.111332	0.155846	Missng
000012.SZ	南玻A	Materials	2011-08-11	20112	3.36335e+06	-2.5446	7.20555	#N/A	0.114545	0.881778	0.118222	0	0.0987223	11.6111	14.1579	8.8704	20.7002	0	0.201238	5.42487	-0.195846	0.180269	-2.05606456624181
000012.SZ	南玻A	Materials	2011-10-31	20113	2.57196e+06	-1.7416	5.34209	#N/A	0.113849	0.763994	0.06626	0.169746	0.0653014	11.6546	14.2165	11.6518	18.9351	0	0.174001	4.99771	-0.27449	0.199022	Missng
000012.SZ	南玻A	Materials	2012-03-30	20114	1.85995e+06	-0.824659	3.97481	#N/A	0.0383821	0.78893	0.21107	0	0.119089	11.7523	14.2396	12.9618	16.1717	0	0.233248	3.84818	-0.238159	0.226999	-2.07154457000234
000012.SZ	南玻A	Materials	2012-04-27	20121	2.01356e+06	-0.327571	4.61975	#N/A	-0.168864	0.807887	0.192113	0	0.0806072	11.58	14.1943	1.5605	9.4339	0	0.356333	4.12079	-0.213074	0.264249	Missng
000012.SZ	南玻A	Materials	2012-08-23	20122	1.66649e+06	0.597425	3.82413	#N/A	-0.118769	0.746349	0.253651	0	0.116661	11.6848	14.2002	3.1074	8.7888	0	0.323471	3.51282	-0.119497	0.204792	-1.59422304648182
000012.SZ	南玻A	Materials	2012-11-02	20123	1.52122e+06	0.804549	3.59133	#N/A	-0.0436905	0.749429	0.250571	0	0.0877932	11.7274	14.2068	5.1038	9.0469	0	0.370505	3.48691	-0.171212	0.278538	Missng
000012.SZ	南玻A	Materials	2013-03-28	20124	1.5482e+06	0.423332	3.78294	#N/A	0.0147038	0.658762	0.18117	0.160068	0.120925	11.8304	14.1757	4.6288	5.2872	0	0.32676	3.73254	-0.167108	0.327351	-1.91921431021239
000012.SZ	南玻A	Materials	2013-05-02	20131	1.5565e+06	0.578233	3.66566	#N/A	0.344947	0.643221	0.138811	0.217968	0.0816076	11.6557	14.2051	1.6199	8.9026	0	0.296148	4.78528	-0.202076	0.389603	Missng
000012.SZ	南玻A	Materials	2013-08-09	20132	1.91761e+06	0.788358	3.85874	#N/A	0.265376	0.796632	0.203368	0	0.107794	11.7578	14.2417	4.3031	11.6436	0	0.26993	3.73252	-0.111968	0.340255	-2.74568366078249
000012.SZ	南玻A	Materials	2013-10-24	20133	2.0027e+06	1.05099	3.84053	#N/A	0.214273	0.841667	0.158333	0	0.0971005	11.8037	14.2853	7.3165	12.8927	0	0.316958	3.86668	-0.220527	0.324423	Missng
000012.SZ	南玻A	Materials	2014-03-27	20134	1.63952e+06	1.21627	4.09272	107.8	0.16147	0.776308	0.223692	0	0.127274	11.9047	14.2262	14.7077	21.6623	0	0.437301	3.65513	-0.283128	0.383052	-3.07463183083902
000012.SZ	南玻A	Materials	2014-04-24	20141	1.55858e+06	1.21132	3.87086	109	-0.0586334	0.663682	0.177813	0.158504	0.0570142	11.7283	14.2398	1.4489	8.9816	0	0.383332	4.01438	-0.256019	0.357088	Missng
000012.SZ	南玻A	Materials	2014-08-07	20142	1.53367e+06	1.74012	3.9471	103.7	-0.081386	0.670647	0.135068	0.194285	0.12214	11.8312	14.2073	5.1967	18.9169	0	0.323219	4.05359	-0.2326	0.429401	-4.55715338002492
000012.SZ	南玻A	Materials	2014-10-31	20143	1.61876e+06	1.82684	4.04592	102.4	-0.10863	0.830628	0.169372	0	0.0904399	11.8737	14.2387	6.8552	15.1512	0	0.378987	4.36888	-0.158106	0.397975	Missng
000012.SZ	南玻A	Materials	2015-04-02	20144	2.25589e+06	1.05086	4.65713	95.5	-0.0955065	0.825768	0.174232	0	0.126351	11.9755	14.2287	7.3902	12.1721	0	0.345892	4.89679	-0.116999	0.446886	-4.67699697080695
000012.SZ	南玻A	Materials	2015-05-05	20151	3.19394e+06	1.05086	6.20546	94.4	-0.103083	0.595784	0.0780554	0.326161	0.0678775	11.7972	14.2448	0.9663	5.8349	0	0.348193	5.84919	-0.247963	0.469098	Missng
000012.SZ	南玻A	Materials	2015-08-21	20152	2.58379e+06	0.545642	4.52763	87.4	0.0437976	0.684508	0.0296824	0.28581	0.177281	11.9001	14.2422	2.3227	6.6384	0	0.26456	4.76138	-0.212505	0.358492	-2.60653560770598
000012.SZ	南玻A	Materials	2015-11-05	20153	2.18948e+06	0.99922	4.526	86	0.0784249	0.740924	-0.0174	0.259076	0.129147	11.9413	14.2365	4.2852	7.6054	0	0.354814	4.81144	-0.344538	0.38998	Missng
000012.SZ	南玻A	Materials	2016-04-07	20154	2.30362e+06	0.230808	4.51908	89.8	0.0664243	0.849562	0.00444392	0.145994	0.136415	12.0426	14.2531	5.8796	7.371	0	0.222353	4.7437	-0.197966	0.41183	-2.86595618659499
000012.SZ	南玻A	Materials	2016-04-27	20161	2.31192e+06	0.230808	4.95619	101.8	0.304411	0.826061	-0.00671119	0.173939	0.118721	11.9939	14.2346	1.9377	10.5075	0	0	5.15101	-0.431922	0.245752	Missng
000012.SZ	南玻A	Materials	2016-08-19	20162	2.67718e+06	0.551027	4.53516	90	0.251696	0.813339	0.0284336	0.158227	0.12413	12.1006	14.3447	4.1132	11.0048	0	0	5.28292	-0.313994	0.290375	-1.03142294121917
000012.SZ	南玻A	Materials	2016-11-01	20163	2.46135e+06	0.221383	4.34789	100.1	0.240133	0.947647	0.052353	0	0.0954731	12.1474	14.3419	6.4677	11.0188	0	0	6.07127	-0.424327	0.243675	Missng
000012.SZ	南玻A	Materials	2017-05-03	20171	2.07949e+06	1.94105	3.67052	120.8	0.15615	0.958474	0.041526	0	0.135387	12.062	14.3711	1.5947	7.7136	0	0	5.406	-0.394466	0.181461	Missng
000012.SZ	南玻A	Materials	2017-08-24	20172	2.01193e+06	1.80682	3.48867	131.2	0.126466	0.926372	0.0736276	0	0.124286	12.1683	14.3994	3.5332	8.0944	0	0	5.06669	-0.321634	0.226401	-0.762415499800384
000012.SZ	南玻A	Materials	2017-11-01	20173	1.96897e+06	1.83028	3.2928	133.9	0.0732998	0.913972	0.0860285	0	0.114076	12.2143	14.4528	6.0792	9.2649	0	0	5.61055	-0.395756	0.193748	Missng
000012.SZ	南玻A	Materials	2018-04-25	20174	1.81343e+06	1.29275	2.9913	140.1	0.0513616	0.919909	0.0800906	0	0.117556	12.3003	14.4851	7.0787	7.6166	0	0	5.91984	-0.263551	0.299511	-1.25430676410847
000012.SZ	南玻A	Materials	2018-05-03	20181	1.77368e+06	1.29275	2.94669	144.1	0.0244252	0.85843	0.0238115	0.117759	0.147811	12.1291	14.4901	1.4284	6.0478	0	0	6.72161	-0.590067	0.229128	Missng
000012.SZ	南玻A	Materials	2018-08-30	20182	1.38268e+06	0.6336	2.44976	152.3	0.031318	0.984238	0.0157617	0	0.125305	12.2352	14.5346	3.0003	6.5632	0	0	6.53898	-0.518211	0.232911	-1.00675681234687
000012.SZ	南玻A	Materials	2018-11-01	20183	1.19971e+06	0.483282	2.35855	161.2	0.0328869	0.994979	0.00502067	0	0.127834	12.2789	14.501	4.2745	5.961	0	0	4.94578	-0.487769	0.324056	Missng
000012.SZ	南玻A	Materials	2019-04-19	20184	1.56621e+06	0.003255	2.97453	150.8	0.0214594	0.978172	0.0218281	0	0.105399	12.3635	14.4634	4.5764	4.4506	0	0.299257	5.61815	-0.423403	0.251999	-1.23191451367535
000012.SZ	南玻A	Materials	2019-05-07	20191	1.33715e+06	0.003255	2.72132	151.34	-0.00618037	0.990292	0.00970761	0	0.144485	12.19	14.4594	1.284	6.1159	0	0.245876	6.38025	-0.438658	0.259016	Missng
000012.SZ	南玻A	Materials	2019-08-27	20192	1.33652e+06	-0.262932	2.86222	139.1	-0.0100927	0.996588	0.00341196	0	0.121371	12.2931	14.4278	3.2976	7.9116	0	0.271571	6.31877	-0.413444	0.273682	-1.15196440194741
000012.SZ	南玻A	Materials	2019-10-30	20193	1.34585e+06	-1.68836	2.75733	143.14	0.0112521	0.977684	0.0223161	0	0.123866	12.3357	14.4265	4.7977	7.3361	0	0.273135	6.04513	-0.37488	0.201856	Missng
000012.SZ	南玻A	Materials	2020-05-07	20201	1.41423e+06	-1.21708	2.71443	137.88	-0.299588	0.845798	0.154202	0	0.130485	12.1182	14.521	0.9944	6.4585	0	0.251414	8.16254	-0.156639	0.827999	Missng
000012.SZ	南玻A	Materials	2020-08-27	20202	1.75337e+06	0.0998939	3.27724	139.26	-0.0795591	0.795115	0.204885	0	0.133998	12.3232	14.4764	3.2649	9.0836	0	0.522258	8.34824	-0.291108	0.20235	-1.57705015880923
000012.SZ	南玻A	Materials	2020-10-28	20203	1.82706e+06	2.72919	4.11367	142.71	-0.00994427	0.79835	0.20165	0	0.143418	12.383	14.4112	6.1877	10.0296	0	0.553739	7.97339	-0.291624	0.212475	Missng
000012.SZ	南玻A	Materials	2021-04-20	20204	2.39514e+06	1.35019	5.3207	168.91	0.0310437	0.654478	0.345522	0	0.101857	12.4818	14.3968	7.3472	7.6088	0	0.809483	8.44603	-0.171069	0.224714	-2.0500384284799
000012.SZ	南玻A	Materials	2021-04-27	20211	2.63772e+06	1.35019	5.90577	173.27	0.519327	0.749837	0.250163	0	0.176729	12.4111	14.4194	4.1064	19.2348	0	0.55433	9.11093	-0.281229	0.287978	Missng
000012.SZ	南玻A	Materials	2021-09-07	20212	3.62649e+06	1.43707	8.31986	174.19	0.25765	0.715094	0.284906	0	0.124777	12.5005	14.4341	9.3629	20.6957	0	0.412862	9.99067	-0.506355	0.163196	-2.6895290119406
000012.SZ	南玻A	Materials	2021-11-03	20213	2.72985e+06	0.51783	5.77988	188.7	0.108006	0.714336	0.285664	0	0.158848	12.5372	14.4796	10.6592	15.003	0	0.443298	7.85652	-0.205107	0.158809	Missng
000012.SZ	南玻A	Materials	2022-04-28	20214	1.69502e+06	-0.222603	3.85762	171.5	0.0106208	0.612463	0.387537	0	0.125491	12.6336	14.5056	10.9119	11.4553	0	0.276678	5.80343	-0.120014	0.160292	-3.1547266315998
000012.SZ	南玻A	Materials	2022-05-09	20221	1.74415e+06	-0.222603	3.44606	169.25	-0.206303	0.501272	0.498728	0	0.153141	12.4579	14.543	2.3787	13.916	0	0.32115	6.24865	-0.214391	0.163177	Missng
000012.SZ	南玻A	Materials	2022-09-02	20222	1.99288e+06	-0.813098	3.40985	143.43	-0.309055	0.702042	0.297958	0	0.15369	12.505	14.6252	5.8417	15.471	0	0.178514	5.41776	-0.299934	0.190599	-2.27080770832511
000012.SZ	南玻A	Materials	2022-10-27	20223	2.18019e+06	0.226952	3.3249	143.95	-0.297149	0.733639	0.266361	0	0.158008	12.5759	14.7262	9.1194	15.3541	0	0.104654	5.02506	-1.20019	0.871807	Missng
600801.SH	华新水泥	Materials	2007-02-26	#VALUE!	417396	-0.629593	2.20397	#N/A	#N/A	#N/A	#N/A	#N/A	#N/A	#N/A	#N/A	#N/A	#N/A	#N/A	#N/A	#N/A	#VALUE!	#VALUE!	#VALUE!
600801.SH	华新水泥	Materials	2007-05-08	20071	598016	-1.1773	2.4998	#N/A	0.116893	0.792045	0.207955	0	0.0834123	10.8871	13.5097	1.0178	2.5903	0	0.228498	5.90171	0.0053388	0.170781	Missng
600801.SH	华新水泥	Materials	2007-08-09	20072	823956	-3.15209	3.06632	#N/A	0.202444	0.811897	0.188103	0	0.104013	10.989	13.5265	3.4935	6.1184	0	0	7.90383	-0.0137	0.0734811	Missng
600801.SH	华新水泥	Materials	2007-11-06	20073	1.01508e+06	-3.06823	3.32047	#N/A	0.291427	0.721992	0.171398	0.10661	0.0562179	11.0203	13.5927	5.5924	6.8176	0	0.247227	8.18909	-0.0538918	0.178621	Missng
600801.SH	华新水泥	Materials	2008-03-25	20074	990434	-4.42233	2.96457	#N/A	0.235441	0.78316	0.21684	0	0.142875	11.1184	13.6546	8.2784	7.1145	0	0	6.53162	-0.113042	0.165869	-2.62435856231986
600801.SH	华新水泥	Materials	2008-04-25	20081	990434	-4.34034	3.41687	#N/A	-0.00300583	0.45073	0.169009	0.380262	0.0906914	10.9961	13.7737	1.0483	2.6095	0	0	5.63963	-0.121338	0.172249	Missng
600801.SH	华新水泥	Materials	2008-07-22	20082	743835	-1.76069	2.76587	#N/A	-0.0711233	0.834566	0.165434	0	0.121414	11.0929	13.7771	3.5663	7.857	0	0	3.85942	-0.0602282	0.18131	-0.709841902630051
600801.SH	华新水泥	Materials	2008-11-03	20083	395932	-0.394775	1.83033	#N/A	-0.16568	0.882299	0.117701	0	0.0670236	11.1112	13.8627	5.8655	8.5153	0	0	2.63551	-0.108443	0.21226	Missng
600801.SH	华新水泥	Materials	2009-03-13	20084	917383	1.87978	2.93575	#N/A	-0.168157	0.792648	0.207352	0	0.132859	11.1874	13.8847	8.061	8.425	0	0.215359	4.83037	-0.0317342	0.260446	-1.05996958135052
600801.SH	华新水泥	Materials	2009-04-28	20091	982766	2.80587	2.90695	#N/A	0.0835767	0.773647	0.226353	0	0.12932	11.0577	13.9607	0.9258	2.6138	0	0.217396	5.0857	0.0344681	0.182554	Missng
600801.SH	华新水泥	Materials	2009-07-28	20092	1.02474e+06	2.99808	2.84127	#N/A	0.28826	0.782233	0.217767	0	0.133928	11.1717	14.0517	3.2779	7.1813	0	0.18249	5.24328	0.0608973	0.178922	-0.777827593582386
600801.SH	华新水泥	Materials	2009-10-30	20093	792670	0.99431	2.2632	#N/A	0.381457	0.726926	0.182552	0.0905228	0.0744204	11.2121	14.1447	4.9259	6.6809	0	0.183261	5.69052	0.0565951	0.203117	Missng
600801.SH	华新水泥	Materials	2010-04-02	20094	968640	-1.05647	2.4366	#N/A	0.374217	0.790263	0.209737	0	0.0967272	11.2995	14.1929	7.1517	8.1926	0	0.12964	5.82901	0.0183711	0.156071	-0.982085952045409
600801.SH	华新水泥	Materials	2010-05-10	20101	686120	-1.05647	1.93988	#N/A	0.294217	0.702625	0.297375	0	0.0872325	11.1728	14.2234	0.8455	3.7643	0	0.20147	5.7782	-0.196177	0.152669	Missng
600801.SH	华新水泥	Materials	2010-07-27	20102	676837	-1.418	1.80964	#N/A	0.119489	0.780718	0.219282	0	0.0897923	11.274	14.3017	1.6975	2.8477	0	0.149725	5.54263	-0.305027	0.119922	-0.70646714805686
600801.SH	华新水泥	Materials	2010-11-01	20103	760382	-2.16488	1.93325	#N/A	0.0559086	0.739466	0.195704	0.0648306	0.0594537	11.3067	14.32	2.6008	2.3262	0	0.175899	6.13061	-0.119164	0.136765	Missng
600801.SH	华新水泥	Materials	2011-04-06	20104	2.00751e+06	-2.71191	3.32221	#N/A	0.0801459	0.757586	0.181521	0.0608929	0.0987999	11.3944	14.3928	6.9781	7.7916	0	0.163259	6.97966	-0.0801431	0.172864	-0.868702060802324
600801.SH	华新水泥	Materials	2011-05-06	20111	1.91468e+06	-2.71191	3.04557	#N/A	0.133992	0.854329	0.145671	0	0.0721417	11.5019	14.4475	1.563	5.7839	0	0.225697	6.42377	-0.111332	0.155846	Missng
600801.SH	华新水泥	Materials	2011-08-26	20112	1973604	-2.5446	3.03154	#N/A	0.114545	0.873187	0.126813	0	0.0987223	11.6111	14.4808	5.6722	11.1062	0	0.234152	5.42487	-0.195846	0.180269	-0.715400598440307
600801.SH	华新水泥	Materials	2011-11-01	20113	1.5918e+06	-1.7416	2.62491	#N/A	0.113849	0.902478	0.097522	0	0.0653014	11.6546	14.4981	9.0821	11.4556	0	0.275561	4.99771	-0.27449	0.199022	Missng
600801.SH	华新水泥	Materials	2012-03-26	20114	1.3141e+06	-0.824659	2.28198	#N/A	0.0383821	0.739547	0.0964065	0.164047	0.119089	11.7523	14.5916	10.6911	9.6538	0	0.262939	3.84818	-0.238159	0.226999	-1.08945281231065
600801.SH	华新水泥	Materials	2012-05-04	20121	1.43194e+06	-0.327571	2.4271	#N/A	-0.168864	0.920167	0.0798327	0	0.0806072	11.58	14.5734	0.7426	0.7235	0	0.324125	4.12079	-0.213074	0.264249	Missng
600801.SH	华新水泥	Materials	2012-08-30	20122	922206	0.597425	1.85557	#N/A	-0.118769	0.690699	0.104462	0.20484	0.116661	11.6848	14.5932	2.062	2.4521	0	0.341473	3.51282	-0.119497	0.204792	-0.901032028689954
600801.SH	华新水泥	Materials	2012-10-31	20123	1.16164e+06	0.804549	2.06535	#N/A	-0.0436905	0.911601	0.0883988	0	0.0877932	11.7274	14.5882	3.8018	3.6032	0	0.496937	3.48691	-0.171212	0.278538	Missng
600801.SH	华新水泥	Materials	2013-03-29	20124	1.24301e+06	0.423332	2.08524	#N/A	0.0147038	0.722098	0.147441	0.130461	0.120925	11.8304	14.661	6.5134	5.4333	0	0.383431	3.73254	-0.167108	0.327351	-1.19148301232237
600801.SH	华新水泥	Materials	2013-04-26	20131	1.31129e+06	0.578233	2.07402	#N/A	0.344947	0.820779	0.179221	0	0.0816076	11.6557	14.697	0.8225	1.3968	0	0.445335	4.78528	-0.202076	0.389603	Missng
600801.SH	华新水泥	Materials	2013-08-30	20132	1.15884e+06	0.788358	1.95998	#N/A	0.265376	0.862113	0.137887	0	0.107794	11.7578	14.7034	3.3828	6.2558	0	0.370124	3.73252	-0.111968	0.340255	-0.779979443208086
600801.SH	华新水泥	Materials	2013-10-22	20133	1.22711e+06	1.05099	1.98445	#N/A	0.214273	0.875701	0.124299	0	0.0971005	11.8037	14.7317	5.4085	6.395	0	0.370015	3.86668	-0.220527	0.324423	Missng
600801.SH	华新水泥	Materials	2014-04-01	20134	1.05315e+06	1.21132	0.421901	108	0.16147	0.895433	0.104567	0	0.127274	11.9047	14.7643	9.6617	8.7243	0	0.368581	3.65513	-0.283128	0.383052	-1.13516686826997
600801.SH	华新水泥	Materials	2014-04-30	20141	1.08962e+06	1.21132	1.88261	108.6	-0.0586334	0.909992	0.0900079	0	0.0570142	11.7283	14.7635	1.4254	5.3374	0	0.424666	4.01438	-0.256019	0.357088	Missng
600801.SH	华新水泥	Materials	2014-08-27	20142	1.07896e+06	1.74012	1.91866	102.6	-0.081386	0.850411	0.149589	0	0.12214	11.8312	14.7545	4.3234	8.5528	0	0.38248	4.05359	-0.2326	0.429401	-1.04449188661739
600801.SH	华新水泥	Materials	2014-10-24	20143	1.17324e+06	1.82684	1.99428	102.4	-0.10863	0.840342	0.159658	0	0.0904399	11.8737	14.7684	6.907	9.2257	0	0.412824	4.36888	-0.158106	0.397975	Missng
600801.SH	华新水泥	Materials	2015-03-31	20144	1.79129e+06	1.96692	2.47566	95.8	-0.0955065	0.721527	0.183314	0.0951588	0.126351	11.9755	14.7732	9.8795	9.3383	0	0.382852	4.89679	-0.116999	0.446886	-1.48872866227939
600801.SH	华新水泥	Materials	2015-04-29	20151	1.84217e+06	1.05086	2.54483	94.4	-0.103083	0.797261	0.202739	0	0.0678775	11.7972	14.7853	0.8692	1.1952	0	0.551929	5.84919	-0.247963	0.469098	Missng
600801.SH	华新水泥	Materials	2015-09-07	20152	1.19207e+06	0.545642	2.01611	86.2	0.0437976	0.801212	0.198788	0	0.177281	11.9001	14.7868	1.7951	2.2667	0	0.391223	4.76138	-0.212505	0.358492	-0.494580200174869
600801.SH	华新水泥	Materials	2015-10-23	20153	1.18907e+06	0.99922	1.98227	85.9	0.0784249	0.730528	0.269472	0	0.129147	11.9413	14.7933	3.1981	2.5267	0	0.566066	4.81144	-0.344538	0.38998	Missng
600801.SH	华新水泥	Materials	2016-04-05	20154	1.31487e+06	0.230808	2.20891	89.3	0.0664243	0.720664	0.279336	0	0.136415	12.0426	14.7511	3.3124	1.6999	0	0.386282	4.7437	-0.197966	0.41183	-0.827955071675138
600801.SH	华新水泥	Materials	2016-05-03	20161	1.14864e+06	0.230808	2.0651	100.7	0.304411	0.736928	0.263072	0	0.118721	11.9939	14.7433	-0.052	-5.9577	0	0.502126	5.15101	-0.431922	0.245752	Missng
600801.SH	华新水泥	Materials	2016-08-29	20162	1.12318e+06	0.551027	2.05262	91.5	0.251696	0.641004	0.219391	0.139606	0.12413	12.1006	14.7302	1.1683	1.0312	0	0.368716	5.28292	-0.313994	0.290375	-0.652225470098735
600801.SH	华新水泥	Materials	2016-10-21	20163	1.10071e+06	0.221383	2.00189	97.2	0.240133	0.714178	0.285822	0	0.0954731	12.1474	14.7695	3.0208	3.2006	0	0.528627	6.07127	-0.424327	0.243675	Missng
600801.SH	华新水泥	Materials	2017-03-28	20164	1.58293e+06	1.40086	2.22217	121.5	0.2018	0.723534	0.276466	0	0.118616	12.2341	14.8244	4.8453	4.59	0	0.344561	5.1992	-0.333724	0.331516	-1.1628091587384
600801.SH	华新水泥	Materials	2017-05-02	20171	1.4152e+06	1.94105	1.94807	120.7	0.15615	0.705994	0.294006	0	0.135387	12.062	14.918	1.0278	1.986	0	0.520142	5.406	-0.394466	0.181461	Missng
600801.SH	华新水泥	Materials	2017-08-29	20172	1.99477e+06	1.80682	2.46315	131.6	0.126466	0.744425	0.255575	0	0.124286	12.1683	14.8776	4.1765	7.9508	0	0.362137	5.06669	-0.321634	0.226401	-1.28220478024998
600801.SH	华新水泥	Materials	2017-10-31	20173	1.97979e+06	1.83028	2.51466	132.7	0.0732998	0.764988	0.235012	0	0.114076	12.2143	14.8923	6.8573	8.0143	0	0.493878	5.61055	-0.395756	0.193748	Missng
600801.SH	华新水泥	Materials	2018-03-28	20174	2.11158e+06	1.3349	2.58587	133	0.0513616	0.734055	0.265945	0	0.117556	12.3003	14.9306	11.4516	10.588	0	0.360491	5.91984	-0.263551	0.299511	-1.69924032076067
600801.SH	华新水泥	Materials	2018-05-03	20181	2.18346e+06	1.29275	2.78878	144.1	0.0244252	0.724239	0.275761	0	0.147811	12.1291	14.904	2.8706	12.9083	0	0.471443	6.72161	-0.590067	0.229128	Missng
600801.SH	华新水泥	Materials	2018-08-28	20182	3.06403e+06	0.6336	3.33699	152.7	0.031318	0.793071	0.206929	0	0.125305	12.2352	14.9462	9.8165	19.0472	0	0.347927	6.53898	-0.518211	0.232911	-4.13170141400834
600801.SH	华新水泥	Materials	2018-10-30	20183	2.72109e+06	0.483282	3.09156	160.7	0.0328869	0.674002	0.325998	0	0.127834	12.2789	14.9866	15.8944	19.8196	0	0.525323	4.94578	-0.487769	0.324056	Missng
600801.SH	华新水泥	Materials	2019-04-10	20184	4.47624e+06	0.003255	4.58078	150.15	0.0214594	0.652108	0.347892	0	0.105399	12.3635	15.0143	23.7019	20.7729	0	0.471786	5.61815	-0.423403	0.251999	-4.72670943420759
600801.SH	华新水泥	Materials	2019-04-30	20191	4.04644e+06	0.003255	4.37376	151.42	-0.00618037	0.528505	0.471495	0	0.144485	12.19	15.0259	4.3003	18.3727	0	0.469708	6.38025	-0.438658	0.259016	Missng
600801.SH	华新水泥	Materials	2019-08-28	20192	4.00031e+06	-0.262932	4.62841	138.58	-0.0100927	0.604189	0.395811	0	0.121371	12.2931	15.0141	13.4043	24.2784	0	0.415689	6.31877	-0.413444	0.273682	-5.72337936711985
600801.SH	华新水泥	Materials	2019-10-29	20193	4.04224e+06	-1.68836	4.4677	142.98	0.0112521	0.458958	0.541042	0	0.123866	12.3357	15.0837	19.8967	23.899	0	0.433011	6.04513	-0.37488	0.201856	Missng
600801.SH	华新水泥	Materials	2020-05-06	20201	5.57905e+06	-1.21708	6.25674	137.47	-0.299588	0.332631	0.667369	0	0.130485	12.1182	15.1057	1.4456	9.8741	0	0.268873	8.16254	-0.156639	0.827999	Missng
600801.SH	华新水泥	Materials	2020-09-01	20202	5.84742e+06	0.0998939	5.06298	140.29	-0.0795591	0.506282	0.493718	0	0.133998	12.3232	15.2082	8.187	19.5438	0	0.153232	8.34824	-0.291108	0.20235	-4.40940185120079
600801.SH	华新水泥	Materials	2020-10-30	20203	5.06958e+06	2.72919	4.97885	143.36	-0.00994427	0.495921	0.504079	0	0.143418	12.383	15.1831	14.7004	21.706	0	0.215047	7.97339	-0.291624	0.212475	Missng
600801.SH	华新水泥	Materials	2021-03-30	20204	4.97313e+06	2.55431	4.33645	163.8	0.0310437	0.458812	0.541188	0	0.101857	12.4818	15.2955	19.3621	21.0297	0	0.163471	8.44603	-0.171069	0.224714	-4.60546225132739
600801.SH	华新水泥	Materials	2021-05-10	20211	4.9312e+06	1.35019	4.41446	192.79	0.519327	0.528432	0.471568	0	0.176729	12.4111	15.3044	2.4402	12.9987	0	0	9.11093	-0.281229	0.287978	Missng
600801.SH	华新水泥	Materials	2021-09-03	20212	4.66284e+06	1.43707	4.08497	171.97	0.25765	0.417205	0.467846	0.114949	0.124777	12.5005	15.3091	7.8156	18.079	0	0.0346101	9.99067	-0.506355	0.163196	-3.61414178630643
600801.SH	华新水泥	Materials	2021-11-04	20213	3.46778e+06	0.51783	3.17974	186.92	0.108006	0.476112	0.523888	0	0.158848	12.5372	15.376	10.9945	17.3441	0	0.0519576	7.85652	-0.205107	0.158809	Missng
600801.SH	华新水泥	Materials	2022-04-07	20214	4.44898e+06	-0.222603	3.47834	174.52	0.0106208	0.468704	0.531296	0	0.125491	12.6336	15.4747	15.5392	17.8811	0	0.0316552	5.80343	-0.120014	0.160292	-3.57829551155006
600801.SH	华新水泥	Materials	2022-05-09	20221	4.57059e+06	-0.222603	3.6636	169.25	-0.206303	0.564509	0.435491	0	0.153141	12.4579	15.482	1.7433	10.7324	0	0	6.24865	-0.214391	0.163177	Missng
600801.SH	华新水泥	Materials	2022-08-29	20222	3.55164e+06	-0.813098	2.72632	145.54	-0.309055	0.532937	0.411302	0.0557602	0.15369	12.505	15.5427	4.1733	11.6953	0	0	5.41776	-0.299934	0.190599	-2.7687619765015
600801.SH	华新水泥	Materials	2022-10-31	20223	2.81364e+06	0.226952	2.27668	141.7	-0.297149	0.20696	0.705167	0.0878733	0.158008	12.5759	15.6074	5.7997	10.9873	0	0.296175	5.02506	-1.20019	0.871807	Missng
601992.SH	金隅集团	Materials	2011-04-20	20104	6.47273e+06	-2.71191	2.83399	#N/A	0.0801459	0.670923	0.297316	0.0317611	0.0987999	11.3944	15.6274	8.1383	12.6959	0	0.146989	6.97966	-0.0801431	0.172864	-0.215975247431222
601992.SH	金隅集团	Materials	2011-04-29	20111	6.22427e+06	-2.71191	2.72772	#N/A	0.133992	0.67931	0.32069	0	0.0721417	11.5019	15.6488	1.0865	8.7009	0	0.0681255	6.42377	-0.111332	0.155846	Missng
601992.SH	金隅集团	Materials	2011-09-01	20112	5.53887e+06	-2.5446	2.36525	#N/A	0.114545	0.756954	0.243046	0	0.0987223	11.6111	15.7355	4.1058	13.007	0	0.186066	5.42487	-0.195846	0.180269	-0.309174577558999
601992.SH	金隅集团	Materials	2011-11-01	20113	4.61358e+06	-1.7416	2.00273	#N/A	0.113849	0.663984	0.336016	0	0.0653014	11.6546	15.8198	5.5388	12.8135	0	0.123581	4.99771	-0.27449	0.199022	Missng
601992.SH	金隅集团	Materials	2012-04-06	20114	3.49553e+06	-0.327571	0.369571	#N/A	0.0383821	0.67581	0.32419	0	0.119089	11.7523	15.8556	7.8907	12.5001	0	0.218094	3.84818	-0.238159	0.226999	-0.386012552559072
601992.SH	金隅集团	Materials	2012-05-02	20121	3.67116e+06	-0.327571	1.74835	#N/A	-0.168864	0.673439	0.326561	0	0.0806072	11.58	15.8739	0.762	5.4542	0	0.117429	4.12079	-0.213074	0.264249	Missng
601992.SH	金隅集团	Materials	2012-08-31	20122	2.27895e+06	0.597425	0.233213	#N/A	-0.118769	0.699973	0.300027	0	0.116661	11.6848	15.8823	3.2695	10.3618	0	0.149911	3.51282	-0.119497	0.204792	-0.446161966077575
601992.SH	金隅集团	Materials	2012-10-30	20123	2.42031e+06	0.804549	1.46384	#N/A	-0.0436905	0.561542	0.350208	0.0882503	0.0877932	11.7274	15.9276	4.151	8.2397	0	0.150267	3.48691	-0.171212	0.278538	Missng
601992.SH	金隅集团	Materials	2013-03-25	20124	3.0543e+06	0.423332	0.30062	#N/A	0.0147038	0.550666	0.449334	0	0.120925	11.8304	15.9337	6.0306	9.2507	0	0.1748	3.73254	-0.167108	0.327351	-0.566490986139772
601992.SH	金隅集团	Materials	2013-05-02	20131	2.79728e+06	0.578233	1.52399	#N/A	0.344947	0.484497	0.457213	0.0582901	0.0816076	11.6557	15.9648	0.2564	-1.2047	0	0.188888	4.78528	-0.202076	0.389603	Missng
601992.SH	金隅集团	Materials	2013-08-26	20132	2.23611e+06	0.788358	0.205948	#N/A	0.265376	0.550312	0.449688	0	0.107794	11.7578	16.0029	2.4935	6.3573	0	0.18114	3.73252	-0.111968	0.340255	-0.448900440684433
601992.SH	金隅集团	Materials	2013-11-05	20133	2.5274e+06	1.05099	1.41022	#N/A	0.214273	0.53734	0.436893	0.0257675	0.0971005	11.8037	16.065	3.4333	5.9444	0	0.174389	3.86668	-0.220527	0.324423	Missng
601992.SH	金隅集团	Materials	2014-04-01	20134	3.12915e+06	1.21132	0.258877	108	0.16147	0.574441	0.385838	0.0397209	0.127274	11.9047	16.1064	5.4483	7.2408	0	0.180024	3.65513	-0.283128	0.383052	-0.366882616618895
601992.SH	金隅集团	Materials	2014-04-29	20141	2.76552e+06	1.21132	1.44401	108.6	-0.0586334	0.506794	0.313743	0.179463	0.0570142	11.7283	16.1456	0.7457	2.5114	0	0.135066	4.01438	-0.256019	0.357088	Missng
601992.SH	金隅集团	Materials	2014-08-29	20142	3.00954e+06	1.74012	0.254372	102.4	-0.081386	0.629343	0.339815	0.0308419	0.12214	11.8312	16.1462	2.6129	7.3496	0	0.153229	4.05359	-0.2326	0.429401	-0.0327401817435174
601992.SH	金隅集团	Materials	2014-11-03	20143	3.48322e+06	1.82684	1.54145	102.4	-0.10863	0.553834	0.35277	0.0933958	0.0904399	11.8737	16.1926	3.3918	6.6706	0	0.144019	4.36888	-0.158106	0.397975	Missng
601992.SH	金隅集团	Materials	2015-04-01	20144	5.41143e+06	1.05086	0.389448	95.7	-0.0955065	0.533738	0.355724	0.110538	0.126351	11.9755	16.2638	4.5895	6.5686	0	0.145027	4.89679	-0.116999	0.446886	-0.0740322065711029
601992.SH	金隅集团	Materials	2015-04-30	20151	6.10042e+06	1.05086	1.90904	94.2	-0.103083	0.606513	0.393487	0	0.0678775	11.7972	16.2579	0.5479	1.1944	0	0.0510078	5.84919	-0.247963	0.469098	Missng
601992.SH	金隅集团	Materials	2015-09-11	20152	3.9569e+06	0.545642	0.276467	85.6	0.0437976	0.59122	0.3458	0.0629799	0.177281	11.9001	16.2763	1.8718	5.6579	0	0.0813602	4.76138	-0.212505	0.358492	-0.193231022141082
601992.SH	金隅集团	Materials	2015-11-03	20153	3.98082e+06	0.99922	1.53107	86	0.0784249	0.556482	0.336815	0.106704	0.129147	11.9413	16.3195	2.2063	3.9894	0	0.056087	4.81144	-0.344538	0.38998	Missng
601992.SH	金隅集团	Materials	2016-03-28	20154	4.77296e+06	0.129246	0.310434	85.6	0.0664243	0.504605	0.304711	0.190684	0.136415	12.0426	16.3862	3.596	4.7674	0	0.0591671	4.7437	-0.197966	0.41183	-0.374362650105952
601992.SH	金隅集团	Materials	2016-04-29	20161	4.51136e+06	0.230808	1.59373	100.5	0.304411	0.542354	0.344452	0.113194	0.118721	11.9939	16.4023	0.4688	1.097	0	0.12876	5.15101	-0.431922	0.245752	Missng
601992.SH	金隅集团	Materials	2016-09-01	20162	4.53805e+06	0.551027	0.29273	91.5	0.251696	0.600477	0.307963	0.0915597	0.12413	12.1006	16.4265	2.1804	6.8294	0	0.130349	5.28292	-0.313994	0.290375	-0.449090983583654
601992.SH	金隅集团	Materials	2016-10-31	20163	4.68754e+06	0.221383	1.58009	99.5	0.240133	0.592903	0.407097	0	0.0954731	12.1474	16.4705	3.0449	6.4225	0	0.187683	6.07127	-0.424327	0.243675	Missng
601992.SH	金隅集团	Materials	2017-04-13	20164	8.80916e+06	1.94105	0.366359	117.9	0.2018	0.662091	0.26103	0.0768796	0.118616	12.2341	16.8524	3.0224	5.6356	0	0.106336	5.1992	-0.333724	0.331516	-0.520613295402553
601992.SH	金隅集团	Materials	2017-05-05	20171	8.29663e+06	1.94105	1.66517	119.6	0.15615	0.722557	0.22427	0.0531725	0.135387	12.062	16.8581	0.4253	0.5291	0	0	5.406	-0.394466	0.181461	Missng
601992.SH	金隅集团	Materials	2017-09-01	20172	7.45308e+06	1.80682	0.278162	132	0.126466	0.689969	0.254661	0.05537	0.124286	12.1683	16.9244	1.678	6.0478	0	0	5.06669	-0.321634	0.226401	-0.115557055726044
601992.SH	金隅集团	Materials	2017-11-01	20173	6.23582e+06	1.83028	1.44607	133.9	0.0732998	0.698737	0.246981	0.0542822	0.114076	12.2143	16.9391	2.7442	6.3371	0	0	5.61055	-0.395756	0.193748	Missng
601992.SH	金隅集团	Materials	2018-04-04	20174	5.11465e+06	1.29275	0.187539	135.9	0.0513616	0.64159	0.276219	0.0821915	0.117556	12.3003	16.9606	2.9616	4.6332	0	0	5.91984	-0.263551	0.299511	-0.0368131070353214
601992.SH	金隅集团	Materials	2018-05-02	20181	4.47399e+06	1.29275	0.159866	143.6	0.0244252	0.67165	0.292165	0.036185	0.147811	12.1291	16.9738	-0.0045	-6.4236	0	0	6.72161	-0.590067	0.229128	Missng
601992.SH	金隅集团	Materials	2018-09-04	20182	3.88671e+06	0.6336	0.132833	152.5	0.031318	0.704562	0.209041	0.0863972	0.125305	12.2352	17.0509	2.0962	8.2786	0	0	6.53898	-0.518211	0.232911	-0.183719026228656
601992.SH	金隅集团	Materials	2018-11-01	20183	3.56638e+06	0.483282	0.120058	161.2	0.0328869	0.742477	0.211587	0.0459352	0.127834	12.2789	17.0872	3.1156	7.741	0	0	4.94578	-0.487769	0.324056	Missng
601992.SH	金隅集团	Materials	2019-04-02	20184	4.78364e+06	0.003255	0.150304	147.2	0.0214594	0.724945	0.216045	0.0590107	0.105399	12.3635	17.1049	5.1355	5.1511	0	0.109518	5.61815	-0.423403	0.251999	-0.156663914011222
601992.SH	金隅集团	Materials	2019-04-30	20191	4.19636e+06	0.003255	0.132243	151.42	-0.00618037	0.754803	0.245197	0	0.144485	12.19	17.1372	0.8458	2.419	0	0.130026	6.38025	-0.438658	0.259016	Missng
601992.SH	金隅集团	Materials	2019-08-30	20192	3.59841e+06	-0.262932	0.112013	138.66	-0.0100927	0.767805	0.214181	0.0180143	0.121371	12.2931	17.1381	2.3933	8.8879	0	0.116187	6.31877	-0.413444	0.273682	-0.434303442709654
601992.SH	金隅集团	Materials	2019-11-01	20193	3.52366e+06	-1.68836	0.110876	143.5	0.0112521	0.716943	0.247705	0.035352	0.123866	12.3357	17.144	3.3491	7.8885	0	0.131724	6.04513	-0.37488	0.201856	Missng
601992.SH	金隅集团	Materials	2020-04-03	20194	3.44892e+06	-1.21708	0.105375	136.71	0.0148617	0.703519	0.243453	0.0530282	0.108139	12.4197	17.1553	5.1083	5.6389	0	0.135786	7.35521	-0.1161	0.252591	-0.553994907936691
601992.SH	金隅集团	Materials	2020-05-07	20201	3.49163e+06	-1.21708	0.105403	137.88	-0.299588	0.707117	0.249776	0.0431071	0.130485	12.1182	17.162	0.5224	-1.5723	0	0	8.16254	-0.156639	0.827999	Missng
601992.SH	金隅集团	Materials	2020-08-24	20202	3.58773e+06	0.0998939	0.108398	139.28	-0.0795591	0.698317	0.2888	0.0128829	0.133998	12.3232	17.2049	1.683	5.345	0	0	8.34824	-0.291108	0.20235	-0.410199830274252
601992.SH	金隅集团	Materials	2020-11-02	20203	3.16062e+06	2.72919	0.0961099	144.2	-0.00994427	0.650727	0.349273	0	0.143418	12.383	17.2127	2.94	6.1601	0	0	7.97339	-0.291624	0.212475	Missng
601992.SH	金隅集团	Materials	2021-04-01	20204	3.10723e+06	1.35019	0.0984215	164.11	0.0310437	0.645613	0.328367	0.0260195	0.101857	12.4818	17.1875	4.883	4.7738	0	0	8.44603	-0.171069	0.224714	-0.566376675011633
601992.SH	金隅集团	Materials	2021-05-07	20211	3.03249e+06	1.35019	0.0952225	180.29	0.519327	0.502224	0.497776	0	0.176729	12.4111	17.1845	0.7713	1.7969	0	0.000237149	9.11093	-0.281229	0.287978	Missng
601992.SH	金隅集团	Materials	2021-08-27	20212	2.90435e+06	1.43707	0.095651	169.54	0.25765	0.158392	0.70935	0.132258	0.124777	12.5005	17.1429	1.9971	5.5784	0	0	9.99067	-0.506355	0.163196	-0.39775042113287
601992.SH	金隅集团	Materials	2021-11-03	20213	2.92571e+06	0.51783	0.0935044	188.7	0.108006	0.42622	0.512402	0.0613785	0.158848	12.5372	17.1597	2.8062	5.2292	0	0	7.85652	-0.205107	0.158809	Missng
601992.SH	金隅集团	Materials	2022-03-29	20214	3.12859e+06	0.948002	0.100741	172.41	0.0106208	0.584828	0.369236	0.0459361	0.125491	12.6336	17.1702	4.3563	4.2162	0	0	5.80343	-0.120014	0.160292	-0.584779655188999
601992.SH	金隅集团	Materials	2022-05-05	20221	3.01113e+06	-0.222603	0.101972	172.77	-0.206303	0.610531	0.335998	0.0534711	0.153141	12.4579	17.1569	0.3001	0.7097	0	0.0310473	6.24865	-0.214391	0.163177	Missng
601992.SH	金隅集团	Materials	2022-09-01	20222	2.81893e+06	-0.813098	0.0936693	143.72	-0.309055	0.659937	0.315769	0.0242936	0.15369	12.505	17.1617	1.6803	4.3964	0	0.051742	5.41776	-0.299934	0.190599	-0.406455250030078
601992.SH	金隅集团	Materials	2022-11-01	20223	2.53063e+06	0.226952	0.080103	141.6	-0.297149	0.00342216	0.937403	0.0591745	0.158008	12.5759	17.1813	2.1746	3.8882	0	23.1367	5.02506	-1.20019	0.871807	Missng
600586.SH	金晶科技	Materials	2007-02-16	#VALUE!	221069	-0.629593	2.82873	#N/A	#N/A	#N/A	#N/A	#N/A	#N/A	#N/A	#N/A	#N/A	#N/A	#N/A	#N/A	#N/A	#VALUE!	#VALUE!	#VALUE!
600586.SH	金晶科技	Materials	2007-05-09	20071	335838	-1.1773	3.09469	#N/A	0.116893	0.796507	0.203493	0	0.0834123	10.8871	12.4234	1.9202	10.7322	0	0.156785	5.90171	0.0053388	0.170781	Missng
600586.SH	金晶科技	Materials	2007-07-18	20072	492948	-3.15209	3.90753	#N/A	0.202444	0.784341	0.215659	0	0.104013	10.989	12.4843	5.5354	16.1903	0	0	7.90383	-0.0137	0.0734811	Missng
600586.SH	金晶科技	Materials	2007-10-31	20073	850311	-3.06823	6.21848	#N/A	0.291427	0.487299	0.0495359	0.463165	0.0562179	11.0203	12.897	7.4364	16.7498	0	0.185181	8.18909	-0.0538918	0.178621	Missng
600586.SH	金晶科技	Materials	2008-03-05	20074	1.14712e+06	-4.42233	7.97255	#N/A	0.235441	0.820453	0.179547	0	0.142875	11.1184	12.9066	10.1546	16.2213	0	0.19707	6.53162	-0.113042	0.165869	-1.89238246486924
600586.SH	金晶科技	Materials	2008-05-06	20081	885716	-4.34034	6.23669	#N/A	-0.00300583	0.806169	0.193831	0	0.0906914	10.9961	12.9589	1.732	12.2944	0	0.145526	5.63963	-0.121338	0.172249	Missng
600586.SH	金晶科技	Materials	2008-08-25	20082	405388	-1.76069	3.44128	#N/A	-0.0711233	0.835894	0.164106	0	0.121414	11.0929	12.9626	3.832	13.8915	0	0.161703	3.85942	-0.0602282	0.18131	-0.695750818208035
600586.SH	金晶科技	Materials	2008-11-03	20083	256686	-0.394775	2.1689	#N/A	-0.16568	0.630896	0.369104	0	0.0670236	11.1112	13.0813	5.4424	11.9071	0	0.193137	2.63551	-0.108443	0.21226	Missng
600586.SH	金晶科技	Materials	2009-05-06	20091	931152	2.80587	4.61346	#N/A	0.0835767	0.63745	0.36255	0	0.12932	11.0577	13.1513	0.7685	2.2517	0	0.248058	5.0857	0.0344681	0.182554	Missng
600586.SH	金晶科技	Materials	2009-09-02	20092	759438	2.99808	3.38305	#N/A	0.28826	0.659731	0.340269	0	0.133928	11.1717	13.3176	1.9868	4.0722	0	0	5.24328	0.0608973	0.178922	-1.07282789277736
600586.SH	金晶科技	Materials	2009-10-30	20093	855031	0.99431	3.71098	#N/A	0.381457	0.744567	0.255433	0	0.0744204	11.2121	13.325	3.6202	5.2588	0	0.191595	5.69052	0.0565951	0.203117	Missng
600586.SH	金晶科技	Materials	2010-03-30	20094	880995	-0.337031	3.7607	#N/A	0.374217	0.778491	0.221509	0	0.0967272	11.2995	13.3097	5.6233	5.899	0	0	5.82901	0.0183711	0.156071	-1.00680638418906
600586.SH	金晶科技	Materials	2010-05-14	20101	682137	-1.05647	3.2324	#N/A	0.294217	0.78708	0.21292	0	0.0872325	11.1728	13.3162	1.8266	9.1048	0	0.27974	5.7782	-0.196177	0.152669	Missng
600586.SH	金晶科技	Materials	2010-08-31	20102	722853	-1.418	3.30017	#N/A	0.119489	0.749807	0.126506	0.123687	0.0897923	11.274	13.3707	3.7625	9.1013	0	0	5.54263	-0.305027	0.119922	-0.721368296523922
600586.SH	金晶科技	Materials	2010-11-08	20103	892797	-2.16488	4.08402	#N/A	0.0559086	0.891739	0.108261	0	0.0594537	11.3067	13.3407	5.8224	9.0424	0	0.292884	6.13061	-0.119164	0.136765	Missng
600586.SH	金晶科技	Materials	2011-04-29	20111	1.09691e+06	-2.71191	5.01843	#N/A	0.133992	0.577074	-0.0133369	0.422926	0.0721417	11.5019	13.5803	1.836	9.3457	0	0.26595	6.42377	-0.111332	0.155846	Missng
600586.SH	金晶科技	Materials	2011-09-09	20112	897728	-2.5446	4.17853	#N/A	0.114545	1	-0.0117941	0	0.0987223	11.6111	13.5725	3.4903	8.1816	0	0.277103	5.42487	-0.195846	0.180269	-1.05379045615172
600586.SH	金晶科技	Materials	2011-11-02	20113	796716	-1.7416	3.76911	#N/A	0.113849	0.807358	-0.0883979	0.192642	0.0653014	11.6546	13.6074	4.9803	6.9749	0	0.356969	4.99771	-0.27449	0.199022	Missng
600586.SH	金晶科技	Materials	2012-05-03	20121	722735	-0.327571	3.39955	#N/A	-0.168864	0.964903	0.0350966	0	0.0806072	11.58	13.6205	0.9683	1.3917	0	0.404616	4.12079	-0.213074	0.264249	Missng
600586.SH	金晶科技	Materials	2012-09-05	20122	466648	0.597425	2.36251	#N/A	-0.118769	0.844268	0.155732	0	0.116661	11.6848	13.6486	-0.3473	-8.6488	0	0.369702	3.51282	-0.119497	0.204792	-0.566494193862998
600586.SH	金晶科技	Materials	2012-11-02	20123	493679	0.804549	2.46637	#N/A	-0.0436905	0.865412	0.134588	0	0.0877932	11.7274	13.6258	-0.5641	-8.3859	0	0.388928	3.48691	-0.171212	0.278538	Missng
600586.SH	金晶科技	Materials	2013-05-03	20131	523556	0.578233	2.29444	#N/A	0.344947	0.744627	0.255373	0	0.0816076	11.6557	13.6561	1.0155	5.3721	0	0.309096	4.78528	-0.202076	0.389603	Missng
600586.SH	金晶科技	Materials	2013-09-03	20132	505061	0.788358	2.25981	#N/A	0.265376	0.793262	0.206738	0	0.107794	11.7578	13.6561	1.825	3.9075	0	0.271092	3.73252	-0.111968	0.340255	-0.427743972798694
600586.SH	金晶科技	Materials	2013-11-04	20133	478030	1.05099	2.24126	#N/A	0.214273	0.786012	0.213988	0	0.0971005	11.8037	13.6361	3.0733	3.6074	0	0.335015	3.86668	-0.220527	0.324423	Missng
600586.SH	金晶科技	Materials	2014-04-29	20134	426812	1.21132	0.524087	108.6	0.16147	0.802376	0.197624	0	0.127274	11.9047	13.6401	3.4711	3.0051	0	0.287792	3.65513	-0.283128	0.383052	-0.414134166037153
600586.SH	金晶科技	Materials	2014-05-06	20141	432503	1.21132	1.98207	108.5	-0.0586334	0.621249	0.378751	0	0.0570142	11.7283	13.6947	1.0337	3.9404	0	0.407632	4.01438	-0.256019	0.357088	Missng
600586.SH	金晶科技	Materials	2014-09-03	20142	492257	1.74012	2.13105	102.1	-0.081386	0.539526	0.323876	0.136598	0.12214	11.8312	13.7194	1.736	2.1773	0	0.42931	4.05359	-0.2326	0.429401	-0.510112768580562
600586.SH	金晶科技	Materials	2014-10-28	20143	523556	1.82684	2.19081	102.2	-0.10863	0.567616	0.432384	0	0.0904399	11.8737	13.7206	2.2023	0.5941	0	0.430075	4.36888	-0.158106	0.397975	Missng
600586.SH	金晶科技	Materials	2015-05-08	20151	792448	1.05086	2.64916	93.9	-0.103083	0.514675	0.485325	0	0.0678775	11.7972	13.7546	0.1276	-6.5496	0	0.320216	5.84919	-0.247963	0.469098	Missng
600586.SH	金晶科技	Materials	2015-09-07	20152	587578	0.545642	2.13976	86.2	0.0437976	0.465181	0.534819	0	0.177281	11.9001	13.7754	0.6121	-4.7728	0	0.435798	4.76138	-0.212505	0.358492	-0.550937841746585
600586.SH	金晶科技	Materials	2015-10-29	20153	674363	0.99922	2.27585	85.9	0.0784249	0.433166	0.566834	0	0.129147	11.9413	13.7815	0.7161	-4.4396	0	0.423788	4.81144	-0.344538	0.38998	Missng
600586.SH	金晶科技	Materials	2016-04-27	20154	646289	0.230808	0.62639	101.8	0.0664243	0.624521	0.375479	0	0.136415	12.0426	13.7936	2.7773	1.1045	0	0.372046	4.7437	-0.197966	0.41183	-0.562229611065765
600586.SH	金晶科技	Materials	2016-05-04	20161	666714	0.230808	2.33131	99.8	0.304411	0.608934	0.391066	0	0.118721	11.9939	13.7756	0.7468	0.5707	0	0.322021	5.15101	-0.431922	0.245752	Missng
600586.SH	金晶科技	Materials	2016-09-02	20162	660878	0.551027	2.36868	91.6	0.251696	0.579993	0.420007	0	0.12413	12.1006	13.7685	1.3791	0.6447	0	0.33464	5.28292	-0.313994	0.290375	-0.466654022301054
600586.SH	金晶科技	Materials	2016-11-01	20163	675467	0.221383	2.47724	100.1	0.240133	0.61874	0.38126	0	0.0954731	12.1474	13.7452	2.5763	1.2921	0	0.367013	6.07127	-0.424327	0.243675	Missng
600586.SH	金晶科技	Materials	2017-05-03	20171	726528	1.94105	2.37217	120.8	0.15615	0.46087	0.53913	0	0.135387	12.062	13.7981	1.3729	4.8948	0	0.575519	5.406	-0.394466	0.181461	Missng
600586.SH	金晶科技	Materials	2017-08-03	20172	795096	1.80682	2.5701	126.8	0.126466	0.355309	0.644691	0	0.124286	12.1683	13.7694	2.1739	4.5768	0	0.477754	5.06669	-0.321634	0.226401	-1.05698233132059
600586.SH	金晶科技	Materials	2017-10-31	20173	686860	1.83028	2.3878	132.7	0.0732998	0.421282	0.578718	0	0.114076	12.2143	13.7933	3.9722	5.143	0	0.531647	5.61055	-0.395756	0.193748	Missng
600586.SH	金晶科技	Materials	2018-04-13	20174	583321	1.29275	2.19106	136.6	0.0513616	0.482689	0.517311	0	0.117556	12.3003	13.7748	5.2572	2.5992	0	0.550424	5.91984	-0.263551	0.299511	-1.087133791843
600586.SH	金晶科技	Materials	2018-05-03	20181	564363	1.29275	2.1772	144.1	0.0244252	0.526213	0.473787	0	0.147811	12.1291	13.7695	1.2666	5.3261	0	0.368101	6.72161	-0.590067	0.229128	Missng
600586.SH	金晶科技	Materials	2018-08-21	20182	487073	0.6336	1.95118	154	0.031318	0.531521	0.468479	0	0.125305	12.2352	13.8138	3.8661	8.7147	0	0.430731	6.53898	-0.518211	0.232911	-1.21845280621196
600586.SH	金晶科技	Materials	2018-11-02	20183	453532	0.483282	1.87395	161.9	0.0328869	0.516919	0.483081	0	0.127834	12.2789	13.8184	5.1051	7.0054	0	0.432041	4.94578	-0.487769	0.324056	Missng
600586.SH	金晶科技	Materials	2019-05-08	20191	487073	0.003255	1.88017	151.33	-0.00618037	0.424327	0.575673	0	0.144485	12.19	13.8048	1.1978	5.017	0	0.439457	6.38025	-0.438658	0.259016	Missng
600586.SH	金晶科技	Materials	2019-08-27	20192	408628	-0.262932	1.81335	139.1	-0.0100927	0.506085	0.493915	0	0.121371	12.2931	13.7593	2.4366	4.6124	0	0.504967	6.31877	-0.413444	0.273682	-0.860418417467117
600586.SH	金晶科技	Materials	2019-11-04	20193	401484	-1.68836	1.8295	143.75	0.0112521	0.467871	0.532129	0	0.123866	12.3357	13.7416	3.3338	3.7242	0	0.493104	6.04513	-0.37488	0.201856	Missng
600586.SH	金晶科技	Materials	2020-04-28	20194	381482	-1.21708	0.36622	136.68	0.0148617	0.363097	0.636903	0	0.108139	12.4197	13.7589	3.5226	1.959	0	0.563511	7.35521	-0.1161	0.252591	-0.986071439870524
600586.SH	金晶科技	Materials	2020-05-07	20201	388625	-1.21708	1.75894	137.88	-0.299588	0.339957	0.660043	0	0.130485	12.1182	13.7463	0.6872	3.0181	0	0.406267	8.16254	-0.156639	0.827999	Missng
600586.SH	金晶科技	Materials	2020-09-01	20202	538646	0.0998939	2.08129	140.29	-0.0795591	0.362987	0.637013	0	0.133998	12.3232	13.7545	1.7358	3.6643	0	0.393972	8.34824	-0.291108	0.20235	-0.860514816390522
600586.SH	金晶科技	Materials	2020-11-03	20203	538646	2.72919	2.09756	144.51	-0.00994427	0.417759	0.582241	0	0.143418	12.383	13.7606	3.7351	5.7009	0	0.383718	7.97339	-0.291624	0.212475	Missng
600586.SH	金晶科技	Materials	2021-04-27	20211	957276	1.35019	2.79727	173.27	0.519327	0.434194	0.565806	0	0.176729	12.4111	13.8461	4.6253	24.987	0	0.364797	9.11093	-0.281229	0.287978	Missng
600586.SH	金晶科技	Materials	2021-08-10	20212	1.64309e+06	1.43707	4.33415	169.22	0.25765	0.409502	0.590498	0	0.124777	12.5005	13.8329	9.8639	23.8255	0	0.436122	9.99067	-0.506355	0.163196	-3.09658347455403
600586.SH	金晶科技	Materials	2021-10-14	20213	1.6188e+06	0.51783	4.32071	203.29	0.108006	0.356578	0.643422	0	0.158848	12.5372	13.8744	16.1782	25.0185	0	0.507939	7.85652	-0.205107	0.158809	Missng
600586.SH	金晶科技	Materials	2022-04-14	20221	1.00585e+06	-0.222603	2.97484	173.14	-0.206303	0.372839	0.627161	0	0.153141	12.4579	13.9076	1.868	8.1613	0	0	6.24865	-0.214391	0.163177	Missng
600586.SH	金晶科技	Materials	2022-08-29	20222	1.61737e+06	-0.813098	3.99542	145.54	-0.309055	0.383281	0.616719	0	0.15369	12.505	13.9537	4.3273	9.7775	0	0.312704	5.41776	-0.299934	0.190599	-2.95895736488746
600586.SH	金晶科技	Materials	2022-10-31	20223	1.13873e+06	0.226952	2.9922	141.7	-0.297149	0.271754	0.728246	0	0.158008	12.5759	13.944	5.0309	7.2802	0	0.390593	5.02506	-1.20019	0.871807	Missng
000401.SZ	冀东水泥	Materials	2007-02-16	#VALUE!	677791	-0.629593	2.78289	#N/A	#N/A	#N/A	#N/A	#N/A	#N/A	#N/A	#N/A	#N/A	#N/A	#N/A	#N/A	#N/A	#VALUE!	#VALUE!	#VALUE!
000401.SZ	冀东水泥	Materials	2007-05-09	20071	1.27086e+06	-1.1773	4.63229	#N/A	0.116893	0.877839	0.122161	0	0.0834123	10.8871	13.4122	0.3344	-3.9879	0	0.305815	5.90171	0.0053388	0.170781	Missng
000401.SZ	冀东水泥	Materials	2007-08-16	20072	1.56932e+06	-3.15209	5.26494	#N/A	0.202444	1	-0.0395745	0	0.104013	10.989	13.4682	3.8072	11.7709	0	0	7.90383	-0.0137	0.0734811	Missng
000401.SZ	冀东水泥	Materials	2007-10-26	20073	1.82926e+06	-3.06823	5.37082	#N/A	0.291427	0.807164	-0.130335	0.192836	0.0562179	11.0203	13.5933	7.3796	14.4848	0	0.28767	8.18909	-0.0538918	0.178621	Missng
000401.SZ	冀东水泥	Materials	2008-03-26	20074	1.77631e+06	-4.42233	4.55624	#N/A	0.235441	1	-0.0676581	0	0.142875	11.1184	13.7088	8.9202	10.9026	0	0.209944	6.53162	-0.113042	0.165869	-2.89155504582682
000401.SZ	冀东水泥	Materials	2008-04-25	20081	1.58857e+06	-4.34034	3.69329	#N/A	-0.00300583	1	-0.0976876	0	0.0906914	10.9961	13.8283	0.4343	-2.9792	0	0.190385	5.63963	-0.121338	0.172249	Missng
000401.SZ	冀东水泥	Materials	2008-08-25	20082	943536	-1.76069	2.5421	#N/A	-0.0711233	0.653389	-0.0709233	0.346611	0.121414	11.0929	14.1102	3.0789	7.9979	0	0.237607	3.85942	-0.0602282	0.18131	-1.19311052276013
000401.SZ	冀东水泥	Materials	2008-10-28	20083	636705	-0.394775	2.25192	#N/A	-0.16568	1	-0.154155	0	0.0670236	11.1112	14.0198	5.9423	11.6082	0	0.205022	2.63551	-0.108443	0.21226	Missng
000401.SZ	冀东水泥	Materials	2009-04-14	20084	1.93801e+06	2.80587	4.90892	#N/A	-0.168157	1	-0.089838	0	0.132859	11.1874	14.0574	7.6062	11.4222	0	0.229444	4.83037	-0.0317342	0.260446	-0.991569284048929
000401.SZ	冀东水泥	Materials	2009-04-28	20091	1.80703e+06	2.80587	4.1613	#N/A	0.0835767	0.945925	-0.0751529	0.0540746	0.12932	11.0577	14.1282	0.2223	-3.2653	0	0.113385	5.0857	0.0344681	0.182554	Missng
000401.SZ	冀东水泥	Materials	2009-08-24	20092	1.77065e+06	2.99808	3.48982	#N/A	0.28826	1	-0.109115	0	0.133928	11.1717	14.2863	3.6642	13.3654	0	0.159804	5.24328	0.0608973	0.178922	-0.514675019726351
000401.SZ	冀东水泥	Materials	2009-10-28	20093	1.72213e+06	0.99431	2.89733	#N/A	0.381457	0.964025	-0.0451732	0.0359755	0.0744204	11.2121	14.493	7.3052	16.5303	0	0.139983	5.69052	0.0565951	0.203117	Missng
000401.SZ	冀东水泥	Materials	2010-03-30	20094	2.14782e+06	-0.337031	3.09214	#N/A	0.374217	0.859794	0.140206	0	0.0967272	11.2995	14.5864	8.9815	15.3427	0	0.124408	5.82901	0.0183711	0.156071	-0.731196724113945
000401.SZ	冀东水泥	Materials	2010-04-28	20101	1.75609e+06	-1.05647	2.51104	#N/A	0.294217	0.961683	0.038317	0	0.0872325	11.1728	14.698	0.6325	2.1783	0	0.135651	5.7782	-0.196177	0.152669	Missng
000401.SZ	冀东水泥	Materials	2010-08-24	20102	2.41705e+06	-1.418	3.00259	#N/A	0.119489	0.937422	0.0409694	0.0216089	0.0897923	11.274	14.7759	4.0526	13.0624	0	0.139956	5.54263	-0.305027	0.119922	-0.363369934820057
000401.SZ	冀东水泥	Materials	2010-10-29	20103	2.78937e+06	-2.16488	3.03102	#N/A	0.0559086	0.947253	0.0527472	0	0.0594537	11.3067	14.8713	7.5284	15.291	0	0.129014	6.13061	-0.119164	0.136765	Missng
000401.SZ	冀东水泥	Materials	2011-04-20	20104	3.21384e+06	-2.71191	3.14027	#N/A	0.0801459	0.925918	0.0740824	0	0.0987999	11.3944	14.9225	9.7292	14.1765	0	0.136707	6.97966	-0.0801431	0.172864	-0.467944687422049
000401.SZ	冀东水泥	Materials	2011-05-05	20111	3.11561e+06	-2.71191	2.94907	#N/A	0.133992	0.933246	0.0667545	0	0.0721417	11.5019	14.9574	0.7188	0.162	0	0.180498	6.42377	-0.111332	0.155846	Missng
000401.SZ	冀东水泥	Materials	2011-08-16	20112	2.71661e+06	-2.5446	2.49997	#N/A	0.114545	0.983722	0.0162776	0	0.0987223	11.6111	15.0498	4.5687	11.6913	0	0.176851	5.42487	-0.195846	0.180269	-0.298608168099042
000401.SZ	冀东水泥	Materials	2011-10-31	20113	2.17692e+06	-1.7416	2.13109	#N/A	0.113849	0.905727	-0.0218609	0.0942729	0.0653014	11.6546	15.0939	7.9732	12.6545	0	0.223011	4.99771	-0.27449	0.199022	Missng
000401.SZ	冀东水泥	Materials	2012-04-06	20114	2.45249e+06	-0.327571	2.24836	#N/A	0.0383821	0.937379	0.0626205	0	0.119089	11.7523	15.1525	8.7602	10.0561	0	0.211053	3.84818	-0.238159	0.226999	-0.323407905694164
000401.SZ	冀东水泥	Materials	2012-05-02	20121	2.59129e+06	-0.327571	2.20965	#N/A	-0.168864	0.822973	0.0416868	0.135341	0.0806072	11.58	15.1879	-0.2674	-15.2483	0	0.229581	4.12079	-0.213074	0.264249	Missng
000401.SZ	冀东水泥	Materials	2012-08-27	20122	1.46745e+06	0.597425	1.66032	#N/A	-0.118769	0.982667	0.0173326	0	0.116661	11.6848	15.2219	1.6791	1.3589	0	0	3.51282	-0.119497	0.204792	-0.393043132973511
000401.SZ	冀东水泥	Materials	2012-11-02	20123	1.50249e+06	0.804549	1.68964	#N/A	-0.0436905	0.998196	0.00180427	0	0.0877932	11.7274	15.2345	2.8899	1.9163	0	0.271269	3.48691	-0.171212	0.278538	Missng
000401.SZ	冀东水泥	Materials	2013-04-18	20124	1.73561e+06	0.578233	0.415693	#N/A	0.0147038	0.830128	0.0216526	0.148219	0.120925	11.8304	15.2387	3.5857	0.9442	0	0.290907	3.73254	-0.167108	0.327351	-0.443397900569662
000401.SZ	冀东水泥	Materials	2013-05-03	20131	1.50923e+06	0.578233	1.70878	#N/A	0.344947	0.898139	0.045316	0.0565448	0.0816076	11.6557	15.2505	-0.6905	-29.1766	0	0.272519	4.78528	-0.202076	0.389603	Missng
000401.SZ	冀东水泥	Materials	2013-08-28	20132	1.02142e+06	0.788358	0.233275	#N/A	0.265376	0.915644	0.0262318	0.0581246	0.107794	11.7578	15.2876	0.9317	-3.6899	0	0.32627	3.73252	-0.111968	0.340255	-0.384064927775246
000401.SZ	冀东水泥	Materials	2013-10-31	20133	1.17369e+06	1.05099	1.50754	#N/A	0.214273	0.933786	-0.0594025	0.0662137	0.0971005	11.8037	15.3061	2.7706	0.6941	0	0.365107	3.86668	-0.220527	0.324423	Missng
000401.SZ	冀东水泥	Materials	2014-04-18	20134	1.2249e+06	1.21132	0.281761	109.4	0.16147	1	-0.0776016	0	0.127274	11.9047	15.2763	4.3621	1.2649	0	0.370006	3.65513	-0.283128	0.383052	-0.400900557665688
000401.SZ	冀东水泥	Materials	2014-04-29	20141	1.07128e+06	1.21132	1.46932	108.6	-0.0586334	0.924351	-0.0494035	0.0756492	0.0570142	11.7283	15.2699	-0.7347	-25.0901	0	0.405113	4.01438	-0.256019	0.357088	Missng
000401.SZ	冀东水泥	Materials	2014-08-28	20142	1.11844e+06	1.74012	0.23811	102.6	-0.081386	0.92851	-0.0838101	0.0714902	0.12214	11.8312	15.2927	0.7943	-4.6582	0	0.376107	4.05359	-0.2326	0.429401	-0.296410453951918
000401.SZ	冀东水泥	Materials	2014-10-30	20143	1.17639e+06	1.82684	1.46658	102.2	-0.10863	0.931252	-0.119461	0.0687479	0.0904399	11.8737	15.3063	2.1326	-1.6295	0	0.39826	4.36888	-0.158106	0.397975	Missng
000401.SZ	冀东水泥	Materials	2015-04-16	20144	2.2571e+06	1.05086	0.447948	94.2	-0.0955065	1	-0.0766372	0	0.126351	11.9755	15.2983	3.027	-1.7714	0	0.420723	4.89679	-0.116999	0.446886	-0.426225749669148
000401.SZ	冀东水泥	Materials	2015-04-28	20151	2.84327e+06	1.05086	2.0696	94.1	-0.103083	1	-0.0489603	0	0.0678775	11.7972	15.3022	-1.173	-47.6656	0	0.376628	5.84919	-0.247963	0.469098	Missng
000401.SZ	冀东水泥	Materials	2015-09-11	20152	1.28554e+06	0.545642	0.239206	85.6	0.0437976	0.835742	-0.0802407	0.164258	0.177281	11.9001	15.3377	1.7251	-1.0052	0	0.375389	4.76138	-0.212505	0.358492	-0.120299463867899
000401.SZ	冀东水泥	Materials	2015-10-29	20153	1.24242e+06	0.99922	1.45398	85.9	0.0784249	0.917026	-0.129524	0.082974	0.129147	11.9413	15.3002	0.2096	-10.5877	0	0.513597	4.81144	-0.344538	0.38998	Missng
000401.SZ	冀东水泥	Materials	2016-04-14	20154	1.4688e+06	0.230808	0.29074	96.6	0.0664243	0.961664	-0.0836908	0.0383362	0.136415	12.0426	15.2333	-0.8129	-19.3581	0	0.457461	4.7437	-0.197966	0.41183	-0.133488198465702
000401.SZ	冀东水泥	Materials	2016-04-28	20161	1.4688e+06	0.230808	1.55302	100.5	0.304411	1	-0.119612	0	0.118721	11.9939	15.2373	-1.6932	-61.5023	0	0.420895	5.15101	-0.431922	0.245752	Missng
000401.SZ	冀东水泥	Materials	2016-08-30	20162	1.36639e+06	0.551027	0.279482	91.9	0.251696	1	-0.0381691	0	0.12413	12.1006	15.2119	-1.3265	-19.5445	0	0.402703	5.28292	-0.313994	0.290375	-0.230171931593184
000401.SZ	冀东水泥	Materials	2016-10-27	20163	1.44589e+06	0.221383	1.58836	99.1	0.240133	1	-0.0496516	0	0.0954731	12.1474	15.2052	0.977	-5.8833	0	0.398047	6.07127	-0.424327	0.243675	Missng
000401.SZ	冀东水泥	Materials	2017-03-27	20164	1.9337e+06	1.40086	0.379101	123.3	0.2018	1	-0.00342473	0	0.118616	12.2341	15.2381	3.4502	-0.1918	0	0.347064	5.1992	-0.333724	0.331516	-0.408211492080662
000401.SZ	冀东水泥	Materials	2017-05-04	20171	2.8015e+06	1.94105	2.07813	120.2	0.15615	0.909358	-0.025734	0.0906422	0.135387	12.062	15.2314	-0.4292	-23.4229	0	0.289666	5.406	-0.394466	0.181461	Missng
000401.SZ	冀东水泥	Materials	2017-08-22	20172	2.44441e+06	1.80682	1.9252	131.9	0.126466	1	-0.0451247	0	0.124286	12.1683	15.2322	1.2834	-1.4447	0	0.315664	5.06669	-0.321634	0.226401	-0.218878015614051
000401.SZ	冀东水泥	Materials	2017-10-31	20173	2.01994e+06	1.83028	1.75269	132.7	0.0732998	1	-0.0649058	0	0.114076	12.2143	15.2442	3.4868	3.3234	0	0.317171	5.61055	-0.395756	0.193748	Missng
000401.SZ	冀东水泥	Materials	2018-03-27	20174	1.8232e+06	1.3349	0.351132	132.8	0.0513616	1	-0.0386767	0	0.117556	12.3003	15.2273	3.713	0.8577	0	0.317795	5.91984	-0.263551	0.299511	-0.448441737818858
000401.SZ	冀东水泥	Materials	2018-04-24	20181	1.79625e+06	1.29275	1.68926	140	0.0244252	1	-0.00364793	0	0.147811	12.1291	15.1905	-0.8402	-27.4361	0	0.297174	6.72161	-0.590067	0.229128	Missng
000401.SZ	冀东水泥	Materials	2018-08-14	20182	1.62242e+06	0.6336	1.59395	151.4	0.031318	1	-0.0537788	0	0.125305	12.2352	15.2516	2.9947	7.0995	0	0.266556	6.53898	-0.518211	0.232911	-1.10581718530256
000401.SZ	冀东水泥	Materials	2018-10-24	20183	1.40816e+06	0.483282	1.40228	159.3	0.0328869	0.843188	-0.127463	0.156812	0.127834	12.2789	15.5835	7.6467	10.2069	0	0.31191	4.94578	-0.487769	0.324056	Missng
000401.SZ	冀东水泥	Materials	2019-03-26	20184	2.23824e+06	0.538938	0.319378	145.93	0.0214594	0.888646	-0.119158	0.111354	0.105399	12.3635	15.64	9.0826	8.2974	0	0.331739	5.61815	-0.423403	0.251999	-1.37288838242466
000401.SZ	冀东水泥	Materials	2019-04-26	20191	2.24228e+06	0.003255	1.66455	151.27	-0.00618037	1	-0.140882	0	0.144485	12.19	15.6934	0.7506	2.1543	0	0.357373	6.38025	-0.438658	0.259016	Missng
000401.SZ	冀东水泥	Materials	2019-08-27	20192	2.19107e+06	-0.262932	1.69253	139.1	-0.0100927	0.909131	-0.196488	0.0908689	0.121371	12.2931	15.6615	5.9807	15.8095	0	0.402049	6.31877	-0.413444	0.273682	-1.1330801821874
000401.SZ	冀东水泥	Materials	2019-10-31	20193	1.88249e+06	-1.68836	1.58794	143.39	0.0112521	0.865032	-0.215191	0.134968	0.123866	12.3357	15.6921	9.8245	16.4617	0	0.503171	6.04513	-0.37488	0.201856	Missng
000401.SZ	冀东水泥	Materials	2020-03-23	20194	2.70448e+06	-2.86673	1.9944	138.59	0.0148617	0.872503	-0.121595	0.127497	0.108139	12.4197	15.6194	12.0953	14.2134	0	0.462465	7.35521	-0.1161	0.252591	-1.51253416792991
000401.SZ	冀东水泥	Materials	2020-04-28	20201	2.59129e+06	-1.21708	1.89152	136.68	-0.299588	0.929166	-0.0496056	0.0708342	0.130485	12.1182	15.6478	-0.2603	-12.6724	0	0.350684	8.16254	-0.156639	0.827999	Missng
000401.SZ	冀东水泥	Materials	2020-08-18	20202	2.5037e+06	0.0998939	1.95662	139.06	-0.0795591	0.748545	0.186354	0.0651014	0.133998	12.3232	15.607	4.8055	12.8336	0	0.422559	8.34824	-0.291108	0.20235	-1.25335832467731
000401.SZ	冀东水泥	Materials	2020-10-23	20203	2.11157e+06	2.72919	1.81023	142.52	-0.00994427	0.58664	0.196259	0.217101	0.143418	12.383	15.6326	9.0829	14.9186	0	0.433835	7.97339	-0.291624	0.212475	Missng
000401.SZ	冀东水泥	Materials	2021-03-19	20204	2.10887e+06	2.55431	2.03738	159.14	0.0310437	0.799305	0.200695	0	0.101857	12.4818	15.5896	12.7527	14.6103	0	0.432391	8.44603	-0.171069	0.224714	-1.64088477578573
000401.SZ	冀东水泥	Materials	2021-04-26	20211	1.9337e+06	1.35019	1.82573	172.79	0.519327	0.752899	0.166411	0.0806903	0.176729	12.4111	15.6181	0.3001	-0.4401	0	0.12682	9.11093	-0.281229	0.287978	Missng
000401.SZ	冀东水泥	Materials	2021-08-23	20212	1.8646e+06	1.43707	1.92094	169.43	0.25765	0.80072	0.19928	0	0.124777	12.5005	15.6058	4.8978	12.4192	0	0.125376	9.99067	-0.506355	0.163196	-2.62701753484984
000401.SZ	冀东水泥	Materials	2021-10-29	20213	1.64549e+06	0.51783	1.78648	193.55	0.108006	0.717195	0.195455	0.0873495	0.158848	12.5372	15.6263	7.1361	11.5848	0	0.113447	7.85652	-0.205107	0.158809	Missng
000401.SZ	冀东水泥	Materials	2022-03-21	20214	3.05163e+06	0.948002	2.52072	170.83	0.0106208	0.368983	0.0917013	0.539316	0.125491	12.6336	15.6128	9.9909	11.5083	0	0.151589	5.80343	-0.120014	0.160292	-2.83421555779816
000401.SZ	冀东水泥	Materials	2022-04-22	20221	2.81239e+06	-0.222603	2.34147	173.65	-0.206303	0.738353	0.170238	0.0914089	0.153141	12.4579	15.6141	-0.1787	-5.1547	0	0.180993	6.24865	-0.214391	0.163177	Missng
000401.SZ	冀东水泥	Materials	2022-08-29	20222	2.40834e+06	-0.813098	2.0549	145.54	-0.309055	0.769135	0.151322	0.0795433	0.15369	12.505	15.6285	3.109	7.3044	0	0.181236	5.41776	-0.299934	0.190599	-2.27097650135818
000401.SZ	冀东水泥	Materials	2022-11-01	20223	2.0548e+06	0.226952	1.88755	141.6	-0.297149	0.387375	0.375802	0.236823	0.158008	12.5759	15.6406	4.2894	6.3423	0	0.83368	5.02506	-1.20019	0.871807	Missng
000877.SZ	天山股份	Materials	2007-02-16	#VALUE!	159345	-0.629593	1.59256	#N/A	#N/A	#N/A	#N/A	#N/A	#N/A	#N/A	#N/A	#N/A	#N/A	#N/A	#N/A	#N/A	#VALUE!	#VALUE!	#VALUE!
000877.SZ	天山股份	Materials	2007-04-26	20071	215303	-1.1773	1.89233	#N/A	0.116893	1	-0.0157711	0	0.0834123	10.8871	12.9513	-0.2333	-19.4566	0	0.185229	5.90171	0.0053388	0.170781	Missng
000877.SZ	天山股份	Materials	2007-08-22	20072	225288	-3.15209	1.89565	#N/A	0.202444	1	-0.0379013	0	0.104013	10.989	12.9859	2.4029	3.1699	0	0	7.90383	-0.0137	0.0734811	Missng
000877.SZ	天山股份	Materials	2007-11-12	20073	291231	-3.06823	2.30831	#N/A	0.291427	1	-0.0246056	0	0.0562179	11.0203	13.0319	6.1268	7.2838	0	0.376907	8.18909	-0.0538918	0.178621	Missng
000877.SZ	天山股份	Materials	2008-04-15	20074	343237	-4.34034	2.37829	#N/A	0.235441	0.911986	0.0880136	0	0.142875	11.1184	13.0044	7.8058	6.8745	0	0.22376	6.53162	-0.113042	0.165869	-2.56830890248378
000877.SZ	天山股份	Materials	2008-04-29	20081	308913	-4.34034	2.00129	#N/A	-0.00300583	0.932984	0.0670157	0	0.0906914	10.9961	13.1214	-0.1773	-15.0429	0	0.223059	5.63963	-0.121338	0.172249	Missng
000877.SZ	天山股份	Materials	2008-08-15	20082	249627	-1.76069	1.75613	#N/A	-0.0711233	0.959957	0.0400432	0	0.121414	11.0929	13.1842	3.7601	6.2161	0	0.280847	3.85942	-0.0602282	0.18131	-1.32238001895203
000877.SZ	天山股份	Materials	2008-10-22	20083	224976	-0.394775	1.54412	#N/A	-0.16568	0.911661	0.0883392	0	0.0670236	11.1112	13.3557	8.935	10.6681	0	0.269341	2.63551	-0.108443	0.21226	Missng
000877.SZ	天山股份	Materials	2009-03-27	20084	448392	1.87978	2.16708	#N/A	-0.168157	0.848087	0.151913	0	0.132859	11.1874	13.3057	9.6387	8.7653	0	0.263479	4.83037	-0.0317342	0.260446	-1.32652435979537
000877.SZ	天山股份	Materials	2009-04-23	20091	417189	2.80587	1.94906	#N/A	0.0835767	0.808315	0.191685	0	0.12932	11.0577	13.3914	-0.0209	-11.8955	0	0.231506	5.0857	0.0344681	0.182554	Missng
000877.SZ	天山股份	Materials	2009-09-01	20092	409700	2.99808	1.85275	#N/A	0.28826	0.848648	0.151352	0	0.133928	11.1717	13.4959	4.2869	9.8392	0	0.212648	5.24328	0.0608973	0.178922	-1.32565554450703
000877.SZ	天山股份	Materials	2009-10-30	20093	460562	0.99431	1.96487	#N/A	0.381457	0.859648	0.140352	0	0.0744204	11.2121	13.516	8.4012	12.5652	0	0.167649	5.69052	0.0565951	0.203117	Missng
000877.SZ	天山股份	Materials	2010-04-27	20094	773219	-1.05647	0.80098	#N/A	0.374217	0.839624	0.160376	0	0.0967272	11.2995	13.5761	9.0791	10.6136	0	0.186668	5.82901	0.0183711	0.156071	-1.3216904787823
000877.SZ	天山股份	Materials	2010-05-04	20101	669312	-1.05647	2.1855	#N/A	0.294217	0.849167	0.150833	0	0.0872325	11.1728	13.6995	-0.2746	-13.574	0	0.129237	5.7782	-0.196177	0.152669	Missng
000877.SZ	天山股份	Materials	2010-08-09	20102	893796	-1.418	2.766	#N/A	0.119489	0.693945	0.085939	0.220116	0.0897923	11.274	13.8493	3.331	9.2755	0	0.173904	5.54263	-0.305027	0.119922	-1.53200419234982
000877.SZ	天山股份	Materials	2010-11-01	20103	1.07932e+06	-2.16488	3.18651	#N/A	0.0559086	0.886072	0.113928	0	0.0594537	11.3067	13.8776	8.6989	15.4088	0	0.151326	6.13061	-0.119164	0.136765	Missng
000877.SZ	天山股份	Materials	2011-03-23	20104	1.63357e+06	-2.09754	4.68622	#N/A	0.0801459	0.869399	0.130601	0	0.0987999	11.3944	13.8509	10.4914	11.8387	0	0.185631	6.97966	-0.0801431	0.172864	-1.62230341038893
000877.SZ	天山股份	Materials	2011-04-18	20111	1.59079e+06	-2.71191	3.59449	#N/A	0.133992	0.790503	0.209497	0	0.0721417	11.5019	14.0126	0.332	-2.5412	0	0.152045	6.42377	-0.111332	0.155846	Missng
000877.SZ	天山股份	Materials	2011-08-12	20112	1.18434e+06	-2.5446	2.6466	#N/A	0.114545	0.793507	0.206493	0	0.0987223	11.6111	14.1405	5.8862	13.7929	0	0.176334	5.42487	-0.195846	0.180269	-2.04974821866628
000877.SZ	天山股份	Materials	2011-10-25	20113	1.03693e+06	-1.7416	2.41671	#N/A	0.113849	0.94663	0.0533703	0	0.0653014	11.6546	14.1923	13.4887	18.6513	0	0.158092	4.99771	-0.27449	0.199022	Missng
000877.SZ	天山股份	Materials	2012-03-05	20114	1.24241e+06	-0.824659	2.55851	#N/A	0.0383821	0.757329	0.0882141	0.154457	0.119089	11.7523	14.2434	15.032	16.9614	0	0.196298	3.84818	-0.238159	0.226999	-1.93717601252727
000877.SZ	天山股份	Materials	2012-04-25	20121	1.10355e+06	-0.327571	2.33887	#N/A	-0.168864	0.635292	0.129931	0.234777	0.0806072	11.58	14.363	-0.4682	-25.7084	0	0	4.12079	-0.213074	0.264249	Missng
000877.SZ	天山股份	Materials	2012-08-17	20122	685599	0.597425	1.75138	#N/A	-0.118769	0.844638	0.155362	0	0.116661	11.6848	14.4274	2.1609	4.8424	0	0	3.51282	-0.119497	0.204792	-0.50048965877505
000877.SZ	天山股份	Materials	2012-10-24	20123	735765	0.804549	1.76006	#N/A	-0.0436905	0.695011	0.124172	0.180817	0.0877932	11.7274	14.498	4.2827	7.5907	0	0	3.48691	-0.171212	0.278538	Missng
000877.SZ	天山股份	Materials	2013-03-14	20124	739285	0.423332	1.80085	#N/A	0.0147038	0.800224	0.199776	0	0.120925	11.8304	14.4656	4.8945	6.2596	0	0	3.73254	-0.167108	0.327351	-0.462199997278834
000877.SZ	天山股份	Materials	2013-05-02	20131	688239	0.578233	1.6538	#N/A	0.344947	0.805435	0.148256	0.0463088	0.0816076	11.6557	14.5157	-0.673	-39.8115	0	0	4.78528	-0.202076	0.389603	Missng
000877.SZ	天山股份	Materials	2013-08-19	20132	549183	0.788358	0.230909	#N/A	0.265376	0.785835	0.133202	0.080963	0.107794	11.7578	14.608	1.5303	2.7015	0	0	3.73252	-0.111968	0.340255	-0.390877387424064
000877.SZ	天山股份	Materials	2013-10-29	20133	545663	1.05099	1.45321	#N/A	0.214273	0.879485	0.120515	0	0.0971005	11.8037	14.6123	3.6245	6.1324	0	0	3.86668	-0.220527	0.324423	Missng
000877.SZ	天山股份	Materials	2014-03-18	20134	483176	1.21627	0.221941	107.9	0.16147	0.833795	0.114746	0.0514594	0.127274	11.9047	14.573	4.3968	4.8237	0	0	3.65513	-0.283128	0.383052	-0.37883662237051
000877.SZ	天山股份	Materials	2014-04-30	20141	536862	1.21132	1.47512	108.6	-0.0586334	0.837089	0.162911	0	0.0570142	11.7283	14.5774	-0.1162	-28.9957	0	0	4.01438	-0.256019	0.357088	Missng
000877.SZ	天山股份	Materials	2014-08-12	20142	562385	1.74012	0.240475	103.5	-0.081386	0.819893	0.121642	0.0584641	0.12214	11.8312	14.6104	1.3326	-0.7665	0	0	4.05359	-0.2326	0.429401	-0.362851297466075
000877.SZ	天山股份	Materials	2014-10-28	20143	607270	1.82684	1.50826	102.2	-0.10863	0.880844	0.0568838	0.0622725	0.0904399	11.8737	14.6213	3.6092	6.3839	0	0	4.36888	-0.158106	0.397975	Missng
000877.SZ	天山股份	Materials	2015-03-24	20144	924986	1.96692	1.79903	96.2	-0.0955065	0.930483	0.0695167	0	0.126351	11.9755	14.5869	4.1218	3.8938	0	0	4.89679	-0.116999	0.446886	-0.422688635471084
000877.SZ	天山股份	Materials	2015-05-07	20151	1.04732e+06	1.05086	1.89355	94	-0.103083	0.81426	0.0792322	0.106508	0.0678775	11.7972	14.5901	-0.6459	-60.5133	0	0	5.84919	-0.247963	0.469098	Missng
000877.SZ	天山股份	Materials	2015-08-31	20152	802652	0.545642	0.324038	86.3	0.0437976	0.843318	0.093481	0.0632014	0.177281	11.9001	14.6031	-0.216	-15.3305	0	0	4.76138	-0.212505	0.358492	-0.189831199496627
000877.SZ	天山股份	Materials	2015-10-20	20153	745446	0.99922	1.60345	86	0.0784249	0.90669	0.0933097	0	0.129147	11.9413	14.5771	0.157	-10.6468	0	0	4.81144	-0.344538	0.38998	Missng
000877.SZ	天山股份	Materials	2016-03-29	20154	550943	0.129246	0.230053	87.2	0.0664243	0.904064	0.095936	0	0.136415	12.0426	14.5348	-0.5955	-13.271	0	0	4.7437	-0.197966	0.41183	-0.213649954023693
000877.SZ	天山股份	Materials	2016-04-19	20161	589668	0.230808	1.5117	97.8	0.304411	0.881522	0.118478	0	0.118721	11.9939	14.4899	-0.5994	-58.4849	0	0	5.15101	-0.431922	0.245752	Missng
000877.SZ	天山股份	Materials	2016-08-09	20162	575586	0.551027	1.49838	89.5	0.251696	0.850509	0.149491	0	0.12413	12.1006	14.5023	0.4328	-6.9983	0	0	5.28292	-0.313994	0.290375	-0.312876739918477
000877.SZ	天山股份	Materials	2016-10-25	20163	614311	0.221383	1.52503	98	0.240133	0.86691	0.13309	0	0.0954731	12.1474	14.4931	1.6218	-0.755	0	0	6.07127	-0.424327	0.243675	Missng
000877.SZ	天山股份	Materials	2017-03-24	20164	1.51905e+06	1.40086	2.49949	123.2	0.2018	0.910232	0.0897679	0	0.118616	12.2341	14.4292	2.5978	0.3798	0	0.231583	5.1992	-0.333724	0.331516	-0.357340756052707
000877.SZ	天山股份	Materials	2017-04-25	20171	1.20662e+06	1.94105	2.10621	116.1	0.15615	0.894186	0.105814	0	0.135387	12.062	14.4626	-0.2743	-27.33	0	0.214142	5.406	-0.394466	0.181461	Missng
000877.SZ	天山股份	Materials	2017-08-22	20172	1.15381e+06	1.80682	2.08353	131.9	0.126466	0.899378	0.100622	0	0.124286	12.1683	14.4585	1.4311	0.5567	0	0.229669	5.06669	-0.321634	0.226401	-0.51741525870799
000877.SZ	天山股份	Materials	2017-10-19	20173	1.08781e+06	1.83028	2.04287	133.5	0.0732998	0.970486	0.0295139	0	0.114076	12.2143	14.4494	4.014	6.8811	0	0.248373	5.61055	-0.395756	0.193748	Missng
000877.SZ	天山股份	Materials	2018-03-28	20174	1.09277e+06	1.3349	2.20658	133	0.0513616	0.852627	0.00325882	0.144114	0.117556	12.3003	14.4289	4.2975	3.9767	0	0.260571	5.91984	-0.263551	0.299511	-0.78406375605855
000877.SZ	天山股份	Materials	2018-05-03	20181	932315	1.29275	2.11238	144.1	0.0244252	0.938908	0.0610925	0	0.147811	12.1291	14.3834	0.5287	-2.8693	0	0.249125	6.72161	-0.590067	0.229128	Missng
000877.SZ	天山股份	Materials	2018-08-14	20182	958533	0.6336	2.1567	151.4	0.031318	0.979919	0.0200809	0	0.125305	12.2352	14.3833	3.4908	12.0478	0	0.23125	6.53898	-0.518211	0.232911	-1.69264301043977
000877.SZ	天山股份	Materials	2018-10-29	20183	729911	0.483282	1.85403	160.4	0.0328869	1	-0.023537	0	0.127834	12.2789	14.418	7.1126	15.1301	0	0.241305	4.94578	-0.487769	0.324056	Missng
000877.SZ	天山股份	Materials	2019-03-27	20184	1.27525e+06	0.538938	2.78563	145.77	0.0214594	1	-0.0689108	0	0.105399	12.3635	14.3481	10.9433	15.6084	0	0.278806	5.61815	-0.423403	0.251999	-2.09903930787784
000877.SZ	天山股份	Materials	2019-04-30	20191	1.14311e+06	0.003255	2.67098	151.42	-0.00618037	0.941409	0.0585913	0	0.144485	12.19	14.3577	1.6394	17.2306	0	0.224781	6.38025	-0.438658	0.259016	Missng
000877.SZ	天山股份	Materials	2019-08-22	20192	1.11899e+06	-0.262932	2.77877	139.48	-0.0100927	0.958435	0.0415648	0	0.121371	12.2931	14.3239	6.2561	18.7317	0	0.24127	6.31877	-0.413444	0.273682	-2.51814112007679
000877.SZ	天山股份	Materials	2019-10-28	20193	1.10011e+06	-1.68836	2.88225	142.7	0.0112521	0.996324	0.00367628	0	0.123866	12.3357	14.3307	10.8578	18.4203	0	0.267595	6.04513	-0.37488	0.201856	Missng
000877.SZ	天山股份	Materials	2020-03-24	20194	1.22071e+06	-2.86673	3.85687	138.23	0.0148617	0.764192	0.235808	0	0.108139	12.4197	14.2394	15.611	18.8784	0	0.329211	7.35521	-0.1161	0.252591	-3.05515735776406
000877.SZ	天山股份	Materials	2020-04-28	20201	1.23015e+06	-1.21708	3.76095	136.68	-0.299588	0.792635	0.207365	0	0.130485	12.1182	14.2501	0.3132	-2.1973	0	0.141378	8.16254	-0.156639	0.827999	Missng
000877.SZ	天山股份	Materials	2020-08-24	20202	2.22329e+06	0.0998939	6.00598	139.28	-0.0795591	0.564929	0.435071	0	0.133998	12.3232	14.2637	6.5689	21.2676	0	0.246326	8.34824	-0.291108	0.20235	-2.6422666785465
000877.SZ	天山股份	Materials	2020-11-02	20203	1.53533e+06	2.72919	4.84904	144.2	-0.00994427	0.458451	0.530591	0.0109584	0.143418	12.383	14.2645	10.7045	20.9383	0	0.324346	7.97339	-0.291624	0.212475	Missng
000877.SZ	天山股份	Materials	2021-03-17	20204	1.7283e+06	2.55431	6.52206	158.96	0.0310437	0.412144	0.587856	0	0.101857	12.4818	14.2199	14.6639	19.7647	0	0.462645	8.44603	-0.171069	0.224714	-3.05976217039466
000877.SZ	天山股份	Materials	2021-04-20	20211	1.64335e+06	1.35019	6.50134	168.91	0.519327	0.406975	0.593025	0	0.176729	12.4111	14.2185	1.2344	12.3997	0	0	9.11093	-0.281229	0.287978	Missng
000877.SZ	天山股份	Materials	2021-08-25	20212	1.65488e+06	1.43707	5.31108	170.25	0.25765	0.375673	0.624327	0	0.124777	12.5005	14.26	7.0101	20.6752	0	0	9.99067	-0.506355	0.163196	-12.0541618298635
000877.SZ	天山股份	Materials	2021-11-03	20213	1.11874e+07	0.51783	1.64788	188.7	0.108006	0.493111	0.0227778	0.484111	0.158848	12.5372	17.1932	12.7038	10.0682	0	0.188629	7.85652	-0.205107	0.158809	Missng
000877.SZ	天山股份	Materials	2022-03-24	20214	1.11758e+07	0.948002	0.334749	170.99	0.0106208	0.914955	0.0850452	0	0.125491	12.6336	17.1656	16.8742	8.7789	0	0.293453	5.80343	-0.120014	0.160292	-1.11831291076597
000877.SZ	天山股份	Materials	2022-05-09	20221	1.063e+07	-0.222603	1.60649	169.25	-0.206303	0.874397	0.0698192	0.0557833	0.153141	12.4579	17.2074	1.0077	4.0604	0	0.252039	6.24865	-0.214391	0.163177	Missng
000877.SZ	天山股份	Materials	2022-08-26	20222	8.46416e+06	-0.813098	0.239669	146.55	-0.309055	0.907379	0.0686166	0.0240049	0.15369	12.505	17.2188	2.4905	6.0122	0	0.235552	5.41776	-0.299934	0.190599	-0.782988326841002
000877.SZ	天山股份	Materials	2022-11-03	20223	6.99138e+06	0.226952	0.200107	142.23	-0.297149	0.142247	0.568996	0.288757	0.158008	12.5759	17.2168	3.078	4.4514	0	16.727	5.02506	-1.20019	0.871807	Missng
300093.SZ	金刚光伏	Materials	2010-08-23	20102	273600	-1.418	14.2206	#N/A	0.119489	1	-0.398817	0	0.0897923	11.274	10.8837	6.5258	16.8189	0	0	5.54263	-0.305027	0.119922	-2.39250687797628
300093.SZ	金刚光伏	Materials	2010-11-08	20103	301800	-2.16488	16.8724	#N/A	0.0559086	1	-0.632769	0	0.0594537	11.3067	11.4776	5.7893	15.2602	0	0.179321	6.13061	-0.119164	0.136765	Missng
300093.SZ	金刚光伏	Materials	2011-04-22	20104	365760	-2.71191	20.9696	#N/A	0.0801459	1	-0.935248	0	0.0987999	11.3944	11.4942	7.9902	14.7945	0	0.204485	6.97966	-0.0801431	0.172864	-2.45291478736189
300093.SZ	金刚光伏	Materials	2011-04-28	20111	320400	-2.71191	15.9884	#N/A	0.133992	1	-0.740836	0	0.0721417	11.5019	11.5335	1.2431	11.8056	0	0.155188	6.42377	-0.111332	0.155846	Missng
300093.SZ	金刚光伏	Materials	2011-09-01	20112	284472	-2.5446	12.731	#N/A	0.114545	1	-0.693654	0	0.0987223	11.6111	11.5646	3.2142	14.5702	0	0.22361	5.42487	-0.195846	0.180269	-1.45006718805253
300093.SZ	金刚光伏	Materials	2011-10-31	20113	221832	-1.7416	10.4063	#N/A	0.113849	1	-0.684452	0	0.0653014	11.6546	11.5636	4.2618	12.0658	0	0.225703	4.99771	-0.27449	0.199022	Missng
300093.SZ	金刚光伏	Materials	2012-04-24	20114	145584	-0.327571	7.56845	#N/A	0.0383821	1	-0.697873	0	0.119089	11.7523	11.5638	5.9773	12.7522	0	0.254421	3.84818	-0.238159	0.226999	-1.36651067718922
300093.SZ	金刚光伏	Materials	2012-05-03	20121	155736	-0.327571	6.93951	#N/A	-0.168864	1	-0.589741	0	0.0806072	11.58	11.6035	1.3126	12.3159	0	0.286804	4.12079	-0.213074	0.264249	Missng
300093.SZ	金刚光伏	Materials	2012-08-28	20122	150336	0.597425	6.79955	#N/A	-0.118769	1	-0.578313	0	0.116661	11.6848	11.6166	3.2193	13.0687	0	0	3.51282	-0.119497	0.204792	-1.4064726561405
300093.SZ	金刚光伏	Materials	2012-10-30	20123	144936	0.804549	6.48651	#N/A	-0.0436905	1	-0.511384	0	0.0877932	11.7274	11.6262	4.0571	11.1639	0	0.290511	3.48691	-0.171212	0.278538	Missng
300093.SZ	金刚光伏	Materials	2013-04-24	20124	124848	0.578233	4.67301	#N/A	0.0147038	1	-0.222032	0	0.120925	11.8304	11.6902	4.0225	7.6252	0	0.24061	3.73254	-0.167108	0.327351	-2.04379915514685
300093.SZ	金刚光伏	Materials	2013-04-26	20131	123768	0.578233	3.8055	#N/A	0.344947	0.5	-0.164714	0.5	0.0816076	11.6557	11.8625	1.1285	9.7294	0	0.348026	4.78528	-0.202076	0.389603	Missng
300093.SZ	金刚光伏	Materials	2013-08-22	20132	129384	0.788358	4.22524	#N/A	0.265376	1	-0.399714	0	0.107794	11.7578	11.835	2.1078	8.8493	0	0.603546	3.73252	-0.111968	0.340255	-1.3735817949411
300093.SZ	金刚光伏	Materials	2013-10-30	20133	128520	1.05099	3.82385	#N/A	0.214273	1	-0.00540813	0	0.0971005	11.8037	11.8788	3.4435	8.4442	0	0.450459	3.86668	-0.220527	0.324423	Missng
300093.SZ	金刚光伏	Materials	2014-04-22	20134	163080	1.21132	4.51491	109.2	0.16147	1	-0.431399	0	0.127274	11.9047	11.8796	2.4243	2.9164	0	0.50353	3.65513	-0.283128	0.383052	-1.32669889654239
300093.SZ	金刚光伏	Materials	2014-04-28	20141	163080	1.21132	4.12362	108.6	-0.0586334	1	-0.415004	0	0.0570142	11.7283	11.9231	1.0235	7.4508	0	0.430732	4.01438	-0.256019	0.357088	Missng
300093.SZ	金刚光伏	Materials	2014-09-02	20142	271296	1.74012	5.4962	102.2	-0.081386	1	-0.355694	0	0.12214	11.8312	11.9781	1.7031	5.4212	0	0.41009	4.05359	-0.2326	0.429401	-1.34089763147288
300093.SZ	金刚光伏	Materials	2014-11-03	20143	296136	1.82684	5.91785	102.4	-0.10863	1	-0.50155	0	0.0904399	11.8737	11.9804	2.6927	5.2273	0	0.368058	4.36888	-0.158106	0.397975	Missng
300093.SZ	金刚光伏	Materials	2015-04-23	20144	481464	1.05086	9.0497	93.7	-0.0955065	1	-0.249457	0	0.126351	11.9755	11.9806	3.1984	4.4521	0	0.498775	4.89679	-0.116999	0.446886	-1.68245002874945
300093.SZ	金刚光伏	Materials	2015-04-29	20151	427680	1.05086	8.42084	94.4	-0.103083	1	-0.267769	0	0.0678775	11.7972	11.8948	0.9503	6.9557	0	0.39156	5.84919	-0.247963	0.469098	Missng
300093.SZ	金刚光伏	Materials	2015-08-25	20152	558360	0.545642	11.0321	86.8	0.0437976	1	-0.25123	0	0.177281	11.9001	11.8818	1.2605	4.3558	0	0.378588	4.76138	-0.212505	0.358492	-1.2761495512602
300093.SZ	金刚光伏	Materials	2015-10-29	20153	558360	0.99922	10.9521	85.9	0.0784249	1	-0.180205	0	0.129147	11.9413	11.8831	1.6451	3.3484	0	0.221323	4.81144	-0.344538	0.38998	Missng
300093.SZ	金刚光伏	Materials	2016-04-06	20154	561168	0.230808	8.55334	89.8	0.0664243	1	-0.0853133	0	0.136415	12.0426	11.9984	1.5562	1.32	0	0.218145	4.7437	-0.197966	0.41183	-1.55114008368173
300093.SZ	金刚光伏	Materials	2016-04-29	20161	594864	0.230808	17.2655	100.5	0.304411	1	-0.250673	0	0.118721	11.9939	11.7348	0.3641	0.6133	0	0.351101	5.15101	-0.431922	0.245752	Missng
300093.SZ	金刚光伏	Materials	2016-08-30	20162	465264	0.551027	12.8115	91.9	0.251696	1	-0.210191	0	0.12413	12.1006	11.7556	0.3775	0.4477	0	0.328469	5.28292	-0.313994	0.290375	-1.01018891764494
300093.SZ	金刚光伏	Materials	2016-11-02	20163	548640	0.221383	14.7987	100.9	0.240133	1	-0.243829	0	0.0954731	12.1474	11.7578	0.4937	0.2242	0	0.0953322	6.07127	-0.424327	0.243675	Missng
300093.SZ	金刚光伏	Materials	2017-05-03	20171	403056	1.94105	12.465	120.8	0.15615	1	-0.385177	0	0.135387	12.062	11.7238	0.2279	0.7885	0	0.214565	5.406	-0.394466	0.181461	Missng
300093.SZ	金刚光伏	Materials	2017-08-31	20172	332424	1.80682	8.23334	131.2	0.126466	1	-0.106992	0	0.124286	12.1683	11.8136	0.9555	4.8326	0	0.25498	5.06669	-0.321634	0.226401	-0.979712865713045
300093.SZ	金刚光伏	Materials	2017-10-31	20173	304560	1.83028	5.76025	132.7	0.0732998	0.948253	0.0517474	0	0.114076	12.2143	11.9665	1.7146	4.1108	0	0.202652	5.61055	-0.395756	0.193748	Missng
300093.SZ	金刚光伏	Materials	2018-04-27	20174	183168	1.29275	4.15121	140.6	0.0513616	1	-0.222746	0	0.117556	12.3003	11.9465	1.7487	2.9788	0	0.233332	5.91984	-0.263551	0.299511	-0.47835299222712
300093.SZ	金刚光伏	Materials	2018-05-03	20181	179280	1.29275	3.93735	144.1	0.0244252	1	-0.196091	0	0.147811	12.1291	11.9786	0.6839	0.53	0	0.968118	6.72161	-0.590067	0.229128	Missng
300093.SZ	金刚光伏	Materials	2018-09-03	20182	145584	0.6336	3.57896	152.4	0.031318	1	-0.0852025	0	0.125305	12.2352	11.967	1.1794	3.9746	1	0.330363	6.53898	-0.518211	0.232911	-0.696719762565211
300093.SZ	金刚光伏	Materials	2018-10-31	20183	125928	0.483282	3.03977	160.8	0.0328869	0.917317	0.0826826	0	0.127834	12.2789	11.9953	1.8008	3.3804	1	0.13408	4.94578	-0.487769	0.324056	Missng
300093.SZ	金刚光伏	Materials	2019-05-08	20191	146448	0.003255	3.12159	151.33	-0.00618037	1	-0.302699	0	0.144485	12.19	11.9171	0.1692	0.6634	1	0.306101	6.38025	-0.438658	0.259016	Missng
300093.SZ	金刚光伏	Materials	2019-09-03	20192	227448	-0.262932	4.58869	139.67	-0.0100927	1	-0.0597035	0	0.121371	12.2931	11.8787	1.1416	3.6674	1	0.275682	6.31877	-0.413444	0.273682	-1.23064730265545
300093.SZ	金刚光伏	Materials	2019-10-30	20193	252720	-1.68836	5.22336	143.14	0.0112521	1	-0.0272235	0	0.123866	12.3357	11.8461	1.3522	2.7059	0	0.237926	6.04513	-0.37488	0.201856	Missng
300093.SZ	金刚光伏	Materials	2020-05-06	20201	265248	-1.21708	6.82146	137.47	-0.299588	1	-0.0813499	0	0.130485	12.1182	11.6216	-1.6273	-50.6465	0	0	8.16254	-0.156639	0.827999	Missng
300093.SZ	金刚光伏	Materials	2020-09-01	20202	254232	0.0998939	6.87333	140.29	-0.0795591	1	-0.728814	0	0.133998	12.3232	11.5812	-2.2806	-21.5232	0	0.0100287	8.34824	-0.291108	0.20235	0.196308947275096
300093.SZ	金刚光伏	Materials	2020-11-09	20203	258984	2.72919	7.15011	148.44	-0.00994427	1	-0.756446	0	0.143418	12.383	11.5478	-4.0771	-24.2767	0	0.255013	7.97339	-0.291624	0.212475	Missng
300093.SZ	金刚光伏	Materials	2021-05-07	20211	414288	1.35019	9.09286	180.29	0.519327	1	-0.654928	0	0.176729	12.4111	11.5517	0.5022	0.3497	0	0.198959	9.11093	-0.281229	0.287978	Missng
300093.SZ	金刚光伏	Materials	2021-08-26	20212	449064	1.43707	9.44586	169.84	0.25765	1	-0.791964	0	0.124777	12.5005	11.5723	1.1009	0.5686	0	0.367746	9.99067	-0.506355	0.163196	-0.340711629598972
300093.SZ	金刚光伏	Materials	2021-11-02	20213	466560	0.51783	8.84622	190.76	0.108006	1	-0.557838	0	0.158848	12.5372	11.6427	1.9871	0.5483	0	0.387096	7.85652	-0.205107	0.158809	Missng
300093.SZ	金刚光伏	Materials	2022-05-06	20221	642600	-0.222603	6.72855	171.5	-0.206303	0.669242	0.330758	0	0.153141	12.4579	12.012	-1.7552	-39.7765	0	0.360884	6.24865	-0.214391	0.163177	Missng
300093.SZ	金刚光伏	Materials	2022-09-01	20222	1079568	-0.813098	8.45381	143.72	-0.309055	0.566459	0.433541	0	0.15369	12.505	12.1731	-4.4792	-48.6307	0	0.223905	5.41776	-0.299934	0.190599	-0.22210503219208
300093.SZ	金刚光伏	Materials	2022-11-01	20223	907200	0.226952	7.28828	141.6	-0.297149	0.987905	0.0120947	0	0.158008	12.5759	12.1353	-7.4862	-54.454	0	0.00252209	5.02506	-1.20019	0.871807	Missng
000546.SZ	金圆股份	Materials	2007-02-16	#VALUE!	70345.2	-0.629593	2.62902	#N/A	#N/A	#N/A	#N/A	#N/A	#N/A	#N/A	#N/A	#N/A	#N/A	#N/A	#N/A	#N/A	#VALUE!	#VALUE!	#VALUE!
000546.SZ	金圆股份	Materials	2007-05-09	20071	153234	-1.1773	4.74352	#N/A	0.116893	1	-0.517321	0	0.0834123	10.8871	10.9024	-0.1804	-165.114	0	0.305213	5.90171	0.0053388	0.170781	Missng
000546.SZ	金圆股份	Materials	2007-07-26	20072	166455	-3.15209	4.98999	#N/A	0.202444	1	-0.463358	0	0.104013	10.989	10.9002	-0.2665	-328.154	0	0	7.90383	-0.0137	0.0734811	Missng
000546.SZ	金圆股份	Materials	2007-11-05	20073	133910	-3.06823	5.272	#N/A	0.291427	1	-0.25427	0	0.0562179	11.0203	10.7291	-0.7044	-559.87	0	0.239594	8.18909	-0.0538918	0.178621	Missng
000546.SZ	金圆股份	Materials	2008-02-26	20074	138826	-4.42233	5.29301	#N/A	0.235441	0.629709	0.370291	0	0.142875	11.1184	10.9943	6.0081	15.1368	0	0.22117	6.53162	-0.113042	0.165869	-0.986326381713093
000546.SZ	金圆股份	Materials	2008-04-25	20081	113230	-4.34034	4.50502	#N/A	-0.00300583	0.531218	0.468782	0	0.0906914	10.9961	10.9017	-0.8497	-467.126	0	0.210411	5.63963	-0.121338	0.172249	Missng
000546.SZ	金圆股份	Materials	2008-08-01	20082	101704	-1.76069	3.68854	#N/A	-0.0711233	0.441515	0.558485	0	0.121414	11.0929	10.9497	0.8141	21.1226	0	0.223199	3.85942	-0.0602282	0.18131	0.0998376917483697
000546.SZ	金圆股份	Materials	2008-10-28	20083	42207.1	-0.394775	2.10737	#N/A	-0.16568	0.424347	0.575653	0	0.0670236	11.1112	10.9306	0.5487	-98.2976	0	0.213324	2.63551	-0.108443	0.21226	Missng
000546.SZ	金圆股份	Materials	2009-04-02	20084	112552	2.80587	3.68586	#N/A	-0.168157	0.348495	0.651505	0	0.132859	11.1874	10.9436	-2.949	-389.062	0	0.2253	4.83037	-0.0317342	0.260446	0.00982693582151285
000546.SZ	金圆股份	Materials	2009-04-30	20091	123909	2.80587	4.27468	#N/A	0.0835767	0.271475	0.728525	0	0.12932	11.0577	10.895	0.8311	2.3602	0	0.492328	5.0857	0.0344681	0.182554	Missng
000546.SZ	金圆股份	Materials	2009-09-01	20092	171541	2.99808	5.98868	#N/A	0.28826	0.179131	0.820869	0	0.133928	11.1717	10.8289	4.1202	23.3581	0	0.68422	5.24328	0.0608973	0.178922	-0.198572373864152
000546.SZ	金圆股份	Materials	2009-11-02	20093	242394	0.99431	18.0745	#N/A	0.381457	1	-0.621181	0	0.0744204	11.2121	10.3252	4.5445	3.5751	0	0.629345	5.69052	0.0565951	0.203117	Missng
000546.SZ	金圆股份	Materials	2010-05-14	20101	291043	-1.05647	13.3558	#N/A	0.294217	0.403476	0.596524	0	0.0872325	11.1728	10.5918	-0.3642	-5.663	0	0.0484983	5.7782	-0.196177	0.152669	Missng
000546.SZ	金圆股份	Materials	2010-08-27	20102	278160	-1.418	11.9802	#N/A	0.119489	0.456149	0.543851	0	0.0897923	11.274	10.672	-0.5101	-5.4323	0	0	5.54263	-0.305027	0.119922	-0.251589570323399
000546.SZ	金圆股份	Materials	2010-11-01	20103	274940	-2.16488	10.6222	#N/A	0.0559086	0.414559	0.585441	0	0.0594537	11.3067	10.7562	-0.9653	-8.2665	0	0.0198823	6.13061	-0.119164	0.136765	Missng
000546.SZ	金圆股份	Materials	2011-04-26	20104	215273	-2.71191	8.20345	#N/A	0.0801459	0.377938	0.622062	0	0.0987999	11.3944	10.7908	1.0915	2.293	0	0.0197485	6.97966	-0.0801431	0.172864	-0.312436356909929
000546.SZ	金圆股份	Materials	2011-05-05	20111	211036	-2.71191	9.78799	#N/A	0.133992	0.524408	0.475592	0	0.0721417	11.5019	10.6958	4.1838	19.3171	0	0	6.42377	-0.111332	0.155846	Missng
000546.SZ	金圆股份	Materials	2011-08-26	20112	196119	-2.5446	8.43965	#N/A	0.114545	0.578271	0.421729	0	0.0987223	11.6111	10.7393	3.0631	6.6438	0	0	5.42487	-0.195846	0.180269	-0.758975382330643
000546.SZ	金圆股份	Materials	2011-10-27	20113	152725	-1.7416	7.03174	#N/A	0.113849	0.599967	0.400033	0	0.0653014	11.6546	10.6996	2.4186	4.9268	0	0	4.99771	-0.27449	0.199022	Missng
000546.SZ	金圆股份	Materials	2012-05-03	20121	141538	-0.327571	10.4821	#N/A	-0.168864	1	-5.4566	0	0.0806072	11.58	10.4664	5.7088	14.9003	0	0	4.12079	-0.213074	0.264249	Missng
000546.SZ	金圆股份	Materials	2012-08-21	20122	114756	0.597425	9.93015	#N/A	-0.118769	0.149067	0.850933	0	0.116661	11.6848	10.3921	5.2081	12.1172	0	0	3.51282	-0.119497	0.204792	-0.362605332139678
000546.SZ	金圆股份	Materials	2012-11-02	20123	123570	0.804549	9.19981	#N/A	-0.0436905	0.386456	0.613544	0	0.0877932	11.7274	10.4464	4.5931	9.871	0	0.00208379	3.48691	-0.171212	0.278538	Missng
000546.SZ	金圆股份	Materials	2013-05-03	20131	101365	0.578233	5.29335	#N/A	0.344947	0.0739872	0.926013	0	0.0816076	11.6557	10.6621	-0.311	-69.6666	0	3.03378	4.78528	-0.202076	0.389603	Missng
000546.SZ	金圆股份	Materials	2013-08-29	20132	100517	0.788358	4.88324	#N/A	0.265376	0.0679341	0.932066	0	0.107794	11.7578	10.7128	-0.3383	-20.8311	0	3.252	3.73252	-0.111968	0.340255	0.00294484108178622
000546.SZ	金圆股份	Materials	2013-11-04	20133	100856	1.05099	11.9084	#N/A	0.214273	0.382456	0.617544	0	0.0971005	11.8037	10.3186	9.9615	27.3112	0	4.72495	3.86668	-0.220527	0.324423	Missng
000546.SZ	金圆股份	Materials	2014-02-26	20134	100178	1.21627	13.4485	108.7	0.16147	0.270657	0.729343	0	0.127274	11.9047	10.2753	8.5118	23.2051	0	3.88052	3.65513	-0.283128	0.383052	0.276886534740117
000546.SZ	金圆股份	Materials	2014-04-30	20141	102043	1.21132	18.1753	108.6	-0.0586334	0.160229	0.839771	0	0.0570142	11.7283	10.1968	-0.9422	-31.6711	0	0	4.01438	-0.256019	0.357088	Missng
000546.SZ	金圆股份	Materials	2014-07-25	20142	116451	1.74012	23.7081	104.2	-0.081386	0.161067	0.838933	0	0.12214	11.8312	10.1675	-1.9427	-14.3135	0	0.7064	4.05359	-0.2326	0.429401	-0.233056625196963
000546.SZ	金圆股份	Materials	2014-11-03	20143	150013	1.82684	29.5512	102.4	-0.10863	0.190361	0.809639	0	0.0904399	11.8737	10.2072	-0.2771	0.9738	0	0	4.36888	-0.158106	0.397975	Missng
000546.SZ	金圆股份	Materials	2015-03-13	20144	512863	1.96692	3.38738	94.8	-0.0955065	0.25026	0.169932	0.579809	0.126351	11.9755	12.9214	15.9815	17.8369	0	0.255921	4.89679	-0.116999	0.446886	-0.187611445392651
000546.SZ	金圆股份	Materials	2015-04-30	20151	627763	1.05086	3.92133	94.2	-0.103083	0.522126	0.477874	0	0.0678775	11.7972	12.9159	-0.4278	-38.0498	0	0.320256	5.84919	-0.247963	0.469098	Missng
000546.SZ	金圆股份	Materials	2015-09-02	20152	436262	0.545642	3.04856	86.2	0.0437976	0.64765	0.35235	0	0.177281	11.9001	12.9181	0.8666	2.0734	0	0.237358	4.76138	-0.212505	0.358492	-0.0646806066685716
000546.SZ	金圆股份	Materials	2015-11-05	20153	614597	0.99922	4.42742	86	0.0784249	0.721235	0.278765	0	0.129147	11.9413	12.8703	6.3263	14.8109	0	0.319269	4.81144	-0.344538	0.38998	Missng
000546.SZ	金圆股份	Materials	2016-05-05	20161	634346	0.230808	3.88913	99	0.304411	0.841085	0.158915	0	0.118721	11.9939	13.0215	0.1043	-17.9906	0	0.332508	5.15101	-0.431922	0.245752	Missng
000546.SZ	金圆股份	Materials	2016-08-30	20162	672021	0.551027	4.28629	91.9	0.251696	0.94935	0.0506498	0	0.12413	12.1006	13.0068	3.6388	10.3536	0	0.372906	5.28292	-0.313994	0.290375	-4.12593781211337
000546.SZ	金圆股份	Materials	2016-10-31	20163	732140	0.221383	4.21688	99.5	0.240133	1	-0.168461	0	0.0954731	12.1474	13.1182	8.1498	15.3594	0	0.324714	6.07127	-0.424327	0.243675	Missng
000546.SZ	金圆股份	Materials	2017-04-18	20164	735116	1.94105	4.09161	116.5	0.2018	1	-0.254104	0	0.118616	12.2341	13.1461	10.8398	15.1479	0	0.324535	5.1992	-0.333724	0.331516	-3.77507827341005
000546.SZ	金圆股份	Materials	2017-04-26	20171	671426	1.94105	4.13853	117	0.15615	1	-0.22456	0	0.135387	12.062	13.0976	-0.4491	-28.3888	0	0.309758	5.406	-0.394466	0.181461	Missng
000546.SZ	金圆股份	Materials	2017-09-04	20172	889018	1.80682	4.78813	134	0.126466	1	-0.221254	0	0.124286	12.1683	13.1169	3.0863	8.5917	0	0.290814	5.06669	-0.321634	0.226401	-0.680488912365041
000546.SZ	金圆股份	Materials	2017-10-30	20173	1.18845e+06	1.83028	4.58979	132.8	0.0732998	0.611936	-0.0541163	0.388064	0.114076	12.2143	13.534	6.9513	10.0754	0	0.276176	5.61055	-0.395756	0.193748	Missng
000546.SZ	金圆股份	Materials	2018-04-20	20181	1.04838e+06	1.29275	3.93338	138.6	0.0244252	0.820573	0.179427	0	0.147811	12.1291	13.5819	0.7507	1.4047	0	0.335531	6.72161	-0.590067	0.229128	Missng
000546.SZ	金圆股份	Materials	2018-08-09	20182	964770	0.6336	3.66381	149.4	0.031318	0.966756	0.0332445	0	0.125305	12.2352	13.6101	4.1348	5.9188	0	0.300554	6.53898	-0.518211	0.232911	-0.506992008725039
000546.SZ	金圆股份	Materials	2018-10-25	20183	634604	0.483282	2.78934	159.6	0.0328869	0.964524	0.0354759	0	0.127834	12.2789	13.6278	7.969	7.727	0	0.403629	4.94578	-0.487769	0.324056	Missng
000546.SZ	金圆股份	Materials	2019-04-30	20191	739657	0.003255	3.05154	151.42	-0.00618037	0.838879	0.161121	0	0.144485	12.19	13.6204	0.7011	2.0923	0	0.374594	6.38025	-0.438658	0.259016	Missng
000546.SZ	金圆股份	Materials	2019-08-08	20192	656044	-0.262932	2.56482	141.22	-0.0100927	0.849104	0.150896	0	0.121371	12.2931	13.7094	3.7004	7.1619	0	0.240916	6.31877	-0.413444	0.273682	-0.660305202791348
000546.SZ	金圆股份	Materials	2019-10-29	20193	746089	-1.68836	2.84888	142.98	0.0112521	0.781108	0.218892	0	0.123866	12.3357	13.7186	7.3886	8.1364	0	0.369549	6.04513	-0.37488	0.201856	Missng
000546.SZ	金圆股份	Materials	2020-04-24	20201	669622	-1.21708	2.73904	136.74	-0.299588	0.964687	0.0353132	0	0.130485	12.1182	13.7184	-0.1534	-5.505	0	0.228856	8.16254	-0.156639	0.827999	Missng
000546.SZ	金圆股份	Materials	2020-08-28	20202	662475	0.0998939	2.54606	139.37	-0.0795591	0.999112	0.000888221	0	0.133998	12.3232	13.7937	3.1976	5.8738	0	0.246806	8.34824	-0.291108	0.20235	-0.529976656510537
000546.SZ	金圆股份	Materials	2020-10-28	20203	595299	2.72919	2.36073	142.71	-0.00994427	1	-0.0413479	0	0.143418	12.383	13.8177	6.4537	6.945	0	0.237045	7.97339	-0.291624	0.212475	Missng
000546.SZ	金圆股份	Materials	2021-04-22	20211	494534	1.35019	2.1723	169.76	0.519327	1	-0.0657895	0	0.176729	12.4111	13.7988	-0.1286	-2.3687	0	0.116762	9.11093	-0.281229	0.287978	Missng
000546.SZ	金圆股份	Materials	2021-09-02	20212	541700	1.43707	2.30508	171.03	0.25765	1	-0.0981558	0	0.124777	12.5005	13.7935	2.8703	4.3967	0	0.147574	9.99067	-0.506355	0.163196	-0.269312965706587
000546.SZ	金圆股份	Materials	2021-10-27	20213	785394	0.51783	2.86161	195.08	0.108006	1	-0.150731	0	0.158848	12.5372	13.8096	4.8527	5.0618	0	0.131415	7.85652	-0.205107	0.158809	Missng
000546.SZ	金圆股份	Materials	2022-04-01	20214	1.17195e+06	-0.222603	3.63605	173.2	0.0106208	0.853718	-0.108123	0.146282	0.125491	12.6336	13.8923	1.0729	0.0649	0	0.203521	5.80343	-0.120014	0.160292	-0.327732918401205
000546.SZ	金圆股份	Materials	2022-04-19	20221	966608	-0.222603	3.05628	173.68	-0.206303	1	-0.115002	0	0.153141	12.4579	13.902	0.0862	-1.5921	0	0.127023	6.24865	-0.214391	0.163177	Missng
000546.SZ	金圆股份	Materials	2022-08-31	20222	1.35466e+06	-0.813098	3.90774	143.81	-0.309055	1	-0.172735	0	0.15369	12.505	13.9026	0.4846	0.2464	0	0.167966	5.41776	-0.299934	0.190599	-0.38134051655213
000546.SZ	金圆股份	Materials	2022-10-31	20223	1.02517e+06	0.226952	5.50956	141.7	-0.297149	0.996016	0.0039838	0	0.158008	12.5759	13.6667	2.2634	2.9546	0	0.027431	5.02506	-1.20019	0.871807	Missng
300737.SZ	科顺股份	Materials	2018-03-16	20173	948365	1.3349	10.5001	140	0.0732998	1	-2.04641	0	0.114076	12.2143	12.3911	9.4078	11.7922	0	0.324555	5.61055	-0.395756	0.193748	Missng
300737.SZ	科顺股份	Materials	2018-04-25	20174	860429	1.29275	8.91666	140.1	0.0513616	1	-2.08412	0	0.117556	12.3003	12.4472	12.0743	10.665	0	0.450219	5.91984	-0.263551	0.299511	-1.26907143587124
300737.SZ	科顺股份	Materials	2018-05-03	20181	851269	1.29275	8.98809	144.1	0.0244252	1	-1.5289	0	0.147811	12.1291	12.8857	0.9771	5.7738	0	0.228884	6.72161	-0.590067	0.229128	Missng
300737.SZ	科顺股份	Materials	2018-08-30	20182	678451	0.6336	5.5838	152.3	0.031318	1	-1.06833	0	0.125305	12.2352	13.0164	4.6077	10.3663	0	0.19481	6.53898	-0.518211	0.232911	-0.574811364141762
300737.SZ	科顺股份	Materials	2018-10-30	20183	537387	0.483282	4.18004	160.7	0.0328869	1	-0.964901	0	0.127834	12.2789	13.0486	6.2542	8.011	0	0.189405	4.94578	-0.487769	0.324056	Missng
300737.SZ	科顺股份	Materials	2019-04-30	20191	617384	0.003255	4.11452	151.42	-0.00618037	1	-1.20026	0	0.144485	12.19	13.1271	1.1253	6.4532	0	0.164562	6.38025	-0.438658	0.259016	Missng
300737.SZ	科顺股份	Materials	2019-08-30	20192	559713	-0.262932	3.32753	138.66	-0.0100927	1	-1.29223	0	0.121371	12.2931	13.2236	4.1831	8.4087	0	0.216124	6.31877	-0.413444	0.273682	-0.130160659441752
300737.SZ	科顺股份	Materials	2019-10-31	20193	624740	-1.68836	3.42107	143.39	0.0112521	1	-1.37471	0	0.123866	12.3357	13.2594	6.5398	8.1014	0	0.159977	6.04513	-0.37488	0.201856	Missng
300737.SZ	科顺股份	Materials	2020-04-29	20201	1.23003e+06	-1.21708	5.24829	136.64	-0.299588	0.900613	-0.914003	0.0993867	0.130485	12.1182	13.3345	0.6755	3.6308	0	0.113367	8.16254	-0.156639	0.827999	Missng
300737.SZ	科顺股份	Materials	2020-08-24	20202	1.88634e+06	0.0998939	6.72534	139.28	-0.0795591	1	-1.51629	0	0.133998	12.3232	13.4493	5.6604	10.9037	0	0.16679	8.34824	-0.291108	0.20235	-1.01352720970694
300737.SZ	科顺股份	Materials	2020-11-03	20203	1.39603e+06	2.72919	4.96056	144.51	-0.00994427	1	-1.76906	0	0.143418	12.383	13.5245	10.8112	13.2522	0	0	7.97339	-0.291624	0.212475	Missng
300737.SZ	科顺股份	Materials	2021-04-26	20211	2.21935e+06	1.35019	6.53767	172.79	0.519327	0.825251	-0.838878	0.174749	0.176729	12.4111	13.6787	2.4029	11.4538	0	0.117928	9.11093	-0.281229	0.287978	Missng
300737.SZ	科顺股份	Materials	2021-08-31	20212	1.91818e+06	1.43707	5.26491	170.72	0.25765	1	-1.26886	0	0.124777	12.5005	13.7696	6.4359	12.5004	0	0.0941385	9.99067	-0.506355	0.163196	0.02896726261599
300737.SZ	科顺股份	Materials	2021-11-01	20213	1.53792e+06	0.51783	4.00954	191.94	0.108006	1	-0.998297	0	0.158848	12.5372	13.8667	8.8803	11.8491	0	0.0759676	7.85652	-0.205107	0.158809	Missng
300737.SZ	科顺股份	Materials	2022-05-09	20221	1.26665e+06	-0.222603	3.04288	169.25	-0.206303	0.855603	-0.415071	0.144397	0.153141	12.4579	14.0099	1.1852	5.7101	0	0.12097	6.24865	-0.214391	0.163177	Missng
300737.SZ	科顺股份	Materials	2022-09-01	20222	1.23402e+06	-0.813098	2.83014	143.72	-0.309055	1	-0.531287	0	0.15369	12.505	14.0737	2.7838	5.9051	0	0.159553	5.41776	-0.299934	0.190599	-0.147811242827533
300737.SZ	科顺股份	Materials	2022-11-04	20223	1.2848e+06	0.226952	2.86979	142.69	-0.297149	1	-2.24817	0	0.158008	12.5759	14.0855	3.1214	4.5006	0	0.583977	5.02506	-1.20019	0.871807	Missng
600881.SH	亚泰集团	Materials	2007-03-02	#VALUE!	937627	-0.629593	2.72286	#N/A	#N/A	#N/A	#N/A	#N/A	#N/A	#N/A	#N/A	#N/A	#N/A	#N/A	#N/A	#N/A	#VALUE!	#VALUE!	#VALUE!
600881.SH	亚泰集团	Materials	2007-05-18	20071	2.75725e+06	-1.1773	5.27139	#N/A	0.116893	0.842323	0.157677	0	0.0834123	10.8871	13.7804	1.7341	15.4988	0	0	5.90171	0.0053388	0.170781	Missng
600881.SH	亚泰集团	Materials	2007-08-30	20072	3.45265e+06	-3.15209	6.15572	#N/A	0.202444	0.844423	0.0977705	0.0578064	0.104013	10.989	13.8332	4.6868	17.4929	0	0	7.90383	-0.0137	0.0734811	Missng
600881.SH	亚泰集团	Materials	2007-11-06	20073	2.51618e+06	-3.06823	4.80082	#N/A	0.291427	0.891855	0.108145	0	0.0562179	11.0203	13.8591	6.8518	15.0501	0	0	8.18909	-0.0538918	0.178621	Missng
600881.SH	亚泰集团	Materials	2008-03-25	20074	1.66736e+06	-4.42233	3.95017	#N/A	0.235441	0.682746	-0.0192443	0.317254	0.142875	11.1184	13.9198	8.6533	13.4536	0	0	6.53162	-0.113042	0.165869	-1.72055940944734
600881.SH	亚泰集团	Materials	2008-05-05	20081	1.84168e+06	-4.34034	3.7459	#N/A	-0.00300583	1	-0.0310021	0	0.0906914	10.9961	14.0277	1.2623	9.4734	0	0	5.63963	-0.121338	0.172249	Missng
600881.SH	亚泰集团	Materials	2008-08-12	20082	896840	-1.76069	2.49581	#N/A	-0.0711233	1	-0.170806	0	0.121414	11.0929	14.0038	3.1201	8.0637	0	0.274655	3.85942	-0.0602282	0.18131	-0.441730921001818
600881.SH	亚泰集团	Materials	2008-10-31	20083	625262	-0.394775	1.97743	#N/A	-0.16568	1	-0.0299931	0	0.0670236	11.1112	14.0386	4.4994	6.6054	0	0.244972	2.63551	-0.108443	0.21226	Missng
600881.SH	亚泰集团	Materials	2009-04-01	20084	1.53221e+06	2.80587	2.99191	#N/A	-0.168157	1	-0.0120279	0	0.132859	11.1874	14.1665	5.5169	7.7358	0	0.210053	4.83037	-0.0317342	0.260446	-0.800509652402191
600881.SH	亚泰集团	Materials	2009-04-24	20091	1.35158e+06	2.80587	2.57601	#N/A	0.0835767	0.999565	0.000435463	0	0.12932	11.0577	14.3546	1.2314	5.8464	0	0.295976	5.0857	0.0344681	0.182554	Missng
600881.SH	亚泰集团	Materials	2009-08-10	20092	1.77157e+06	2.99808	3.0218	#N/A	0.28826	0.92935	0.0706501	0	0.133928	11.1717	14.3647	3.6081	11.1785	0	0.215769	5.24328	0.0608973	0.178922	-1.04457147887656
600881.SH	亚泰集团	Materials	2009-10-29	20093	1.512e+06	0.99431	2.59248	#N/A	0.381457	0.963417	0.0365832	0	0.0744204	11.2121	14.4108	6.0827	13.3009	0	0.153682	5.69052	0.0565951	0.203117	Missng
600881.SH	亚泰集团	Materials	2010-03-30	20094	1.692e+06	-0.337031	2.68573	#N/A	0.374217	0.900808	0.0991923	0	0.0967272	11.2995	14.4606	8.1976	14.1969	0	0.193722	5.82901	0.0183711	0.156071	-1.0650024152734
600881.SH	亚泰集团	Materials	2010-04-28	20101	1.44947e+06	-1.05647	2.27989	#N/A	0.294217	1	-0.0579081	0	0.0872325	11.1728	14.5302	1.2278	8.1365	0	0.201997	5.7782	-0.196177	0.152669	Missng
600881.SH	亚泰集团	Materials	2010-08-24	20102	1.29789e+06	-1.418	2.04425	#N/A	0.119489	1	-0.0586557	0	0.0897923	11.274	14.5916	2.709	7.6244	0	0.165214	5.54263	-0.305027	0.119922	-0.361182755376101
600881.SH	亚泰集团	Materials	2010-10-26	20103	1.3661e+06	-2.16488	2.02475	#N/A	0.0559086	1	-0.0306046	0	0.0594537	11.3067	14.6556	4.5496	7.3888	0	0.174231	6.13061	-0.119164	0.136765	Missng
600881.SH	亚泰集团	Materials	2011-04-19	20104	1.49494e+06	-2.71191	0.47918	#N/A	0.0801459	0.804503	0.120886	0.0746109	0.0987999	11.3944	14.791	5.3378	7.0807	0	0.178771	6.97966	-0.0801431	0.172864	-0.464149966133705
600881.SH	亚泰集团	Materials	2011-04-29	20111	1.55936e+06	-2.71191	1.98705	#N/A	0.133992	0.835355	0.0872599	0.0773853	0.0721417	11.5019	14.8143	0.9334	6.0825	0	0.145645	6.42377	-0.111332	0.155846	Missng
600881.SH	亚泰集团	Materials	2011-08-26	20112	1.37936e+06	-2.5446	1.79935	#N/A	0.114545	0.795406	0.204594	0	0.0987223	11.6111	14.8762	2.9057	7.921	0	0.232749	5.42487	-0.195846	0.180269	-0.876560289458237
600881.SH	亚泰集团	Materials	2011-10-28	20113	1.17094e+06	-1.7416	1.63103	#N/A	0.113849	0.822013	0.177987	0	0.0653014	11.6546	14.9534	6.843	10.5369	0	0.336487	4.99771	-0.27449	0.199022	Missng
600881.SH	亚泰集团	Materials	2012-05-03	20121	1.224e+06	-0.327571	1.61107	#N/A	-0.168864	0.850615	0.149385	0	0.0806072	11.58	15.0297	1.1685	6.2914	0	0.21861	4.12079	-0.213074	0.264249	Missng
600881.SH	亚泰集团	Materials	2012-08-20	20122	968208	0.597425	0.212126	#N/A	-0.118769	0.680208	0.266773	0.0530192	0.116661	11.6848	15.1475	2.9378	9.1993	0	0	3.51282	-0.119497	0.204792	-0.688790449501734
600881.SH	亚泰集团	Materials	2012-11-02	20123	871577	0.804549	1.37374	#N/A	-0.0436905	0.782683	0.189146	0.0281717	0.0877932	11.7274	15.1488	4.3342	6.8314	0	0.287681	3.48691	-0.171212	0.278538	Missng
600881.SH	亚泰集团	Materials	2013-04-22	20124	962524	0.578233	0.17446	#N/A	0.0147038	0.910477	0.0895225	0	0.120925	11.8304	15.2799	4.2714	4.1178	0	0.22244	3.73254	-0.167108	0.327351	-0.165505162498974
600881.SH	亚泰集团	Materials	2013-05-03	20131	917050	0.578233	0.166295	#N/A	0.344947	0.812534	0.054124	0.133342	0.0816076	11.6557	15.3536	0.7189	2.9961	0	0.180138	4.78528	-0.202076	0.389603	Missng
600881.SH	亚泰集团	Materials	2013-09-03	20132	763577	0.788358	0.137001	#N/A	0.265376	0.863141	-0.0252327	0.136859	0.107794	11.7578	15.3763	2.2454	4.225	0	0.263019	3.73252	-0.111968	0.340255	-0.0698447781811376
600881.SH	亚泰集团	Materials	2013-10-29	20133	719998	1.05099	1.24323	#N/A	0.214273	0.864428	-0.01504	0.135572	0.0971005	11.8037	15.3992	3.4949	3.5884	0	0.363068	3.86668	-0.220527	0.324423	Missng
600881.SH	亚泰集团	Materials	2014-04-29	20141	710525	1.21132	0.112901	108.6	-0.0586334	0.901385	0.0460851	0.0525303	0.0570142	11.7283	15.4025	0.7619	2.7268	0	0.239489	4.01438	-0.256019	0.357088	Missng
600881.SH	亚泰集团	Materials	2014-08-26	20142	769261	1.74012	0.118782	102.7	-0.081386	0.754993	0.0320666	0.212941	0.12214	11.8312	15.4244	1.9578	3.1037	0	0.332421	4.05359	-0.2326	0.429401	-0.144856144916968
600881.SH	亚泰集团	Materials	2014-11-03	20143	1.03073e+06	1.82684	1.31638	102.4	-0.10863	0.855437	-0.0127294	0.144563	0.0904399	11.8737	15.4213	2.8421	2.2307	0	0.343045	4.36888	-0.158106	0.397975	Missng
600881.SH	亚泰集团	Materials	2015-05-04	20151	2.90674e+06	1.05086	1.81223	94.3	-0.103083	0.883229	-0.0387372	0.116771	0.0678775	11.7972	15.4922	0.2805	-10.1644	0	0	5.84919	-0.247963	0.469098	Missng
600881.SH	亚泰集团	Materials	2015-09-07	20152	1.69776e+06	0.545642	0.2376	86.2	0.0437976	0.767895	-0.0415999	0.232105	0.177281	11.9001	15.5194	1.2227	-1.9273	0	0	4.76138	-0.212505	0.358492	-0.312319815361123
600881.SH	亚泰集团	Materials	2015-11-03	20153	1.81736e+06	0.99922	1.46327	86	0.0784249	0.867728	-0.0770123	0.132272	0.129147	11.9413	15.5443	1.6849	-1.6008	0	0	4.81144	-0.344538	0.38998	Missng
600881.SH	亚泰集团	Materials	2016-05-04	20161	1.37017e+06	0.230808	1.37422	99.8	0.304411	0.894159	0.07741	0.0284313	0.118721	11.9939	15.4664	0.1043	-11.66	0	0.297653	5.15101	-0.431922	0.245752	Missng
600881.SH	亚泰集团	Materials	2016-08-23	20162	1.34157e+06	0.551027	0.187126	91.2	0.251696	1	-0.0135552	0	0.12413	12.1006	15.4903	1.0353	0.3574	0	0.225073	5.28292	-0.313994	0.290375	-0.371990930838771
600881.SH	亚泰集团	Materials	2016-10-27	20163	1.34937e+06	0.221383	1.38997	99.1	0.240133	0.9862	0.0138003	0	0.0954731	12.1474	15.459	1.993	1.5649	0	0.194408	6.07127	-0.424327	0.243675	Missng
600881.SH	亚泰集团	Materials	2017-05-03	20171	1.52877e+06	1.94105	1.48364	120.8	0.15615	0.981724	0.0182756	0	0.135387	12.062	15.4493	0.0931	-13.1744	0	0.18397	5.406	-0.394466	0.181461	Missng
600881.SH	亚泰集团	Materials	2017-08-29	20172	1.72192e+06	1.80682	0.270644	131.6	0.126466	0.900259	-0.000387035	0.0997413	0.124286	12.1683	15.5207	1.0594	1.3738	0	0.152458	5.06669	-0.321634	0.226401	-0.628763281722621
600881.SH	亚泰集团	Materials	2017-10-31	20173	1.71218e+06	1.83028	1.51616	132.7	0.0732998	0.960754	0.0127926	0.0264531	0.114076	12.2143	15.5314	2.1709	2.8201	0	0.178971	5.61055	-0.395756	0.193748	Missng
600881.SH	亚泰集团	Materials	2018-04-17	20174	1.52374e+06	1.29275	0.222788	136.8	0.0513616	1	-0.150535	0	0.117556	12.3003	15.5769	8.5663	10.9378	0	0.287429	5.91984	-0.263551	0.299511	-0.79280803065795
600881.SH	亚泰集团	Materials	2018-05-02	20181	1.44902e+06	1.29275	1.42198	143.6	0.0244252	0.979166	-0.128256	0.0208343	0.147811	12.1291	15.5623	0.4934	-7.4342	0	0.273097	6.72161	-0.590067	0.229128	Missng
600881.SH	亚泰集团	Materials	2018-08-21	20182	1.1956e+06	0.6336	0.18181	154	0.031318	1	-0.160372	0	0.125305	12.2352	15.5403	1.6368	0.2276	0	0.277333	6.53898	-0.518211	0.232911	-0.307318751853296
600881.SH	亚泰集团	Materials	2018-11-02	20183	1.09488e+06	0.483282	1.31292	161.9	0.0328869	1	-0.194636	0	0.127834	12.2789	15.5536	2.6396	0.6145	0	0.296289	4.94578	-0.487769	0.324056	Missng
600881.SH	亚泰集团	Materials	2019-04-30	20191	1.16961e+06	0.003255	1.32158	151.42	-0.00618037	1	-0.0922067	0	0.144485	12.19	15.5836	0.6966	-3.2189	0	0.298899	6.38025	-0.438658	0.259016	Missng
600881.SH	亚泰集团	Materials	2019-09-02	20192	1.00391e+06	-0.262932	0.141333	139.15	-0.0100927	1	-0.103065	0	0.121371	12.2931	15.5748	2.0353	0.1534	0	0.339029	6.31877	-0.413444	0.273682	-0.287235776924314
600881.SH	亚泰集团	Materials	2019-11-01	20193	1.00067e+06	-1.68836	1.26682	143.5	0.0112521	1	-0.119046	0	0.123866	12.3357	15.5773	2.9187	0.1724	0	0.340653	6.04513	-0.37488	0.201856	Missng
600881.SH	亚泰集团	Materials	2020-05-06	20201	964927	-1.21708	0.128733	137.47	-0.299588	1	-0.113856	0	0.130485	12.1182	15.5802	0.2218	-19.2653	0	0.301114	8.16254	-0.156639	0.827999	Missng
600881.SH	亚泰集团	Materials	2020-09-01	20202	1.15986e+06	0.0998939	0.157994	140.29	-0.0795591	1	-0.16623	0	0.133998	12.3232	15.5616	1.9834	0.0188	0	0.323891	8.34824	-0.291108	0.20235	-0.139343033374661
600881.SH	亚泰集团	Materials	2020-11-03	20203	1.04615e+06	2.72919	1.26281	144.51	-0.00994427	1	-0.167411	0	0.143418	12.383	15.5727	2.9585	0.2258	0	0.32635	7.97339	-0.291624	0.212475	Missng
600881.SH	亚泰集团	Materials	2021-05-06	20211	925940	1.35019	0.118699	178.32	0.519327	1	-0.0402184	0	0.176729	12.4111	15.582	0.0972	-12.443	0	0.273289	9.11093	-0.281229	0.287978	Missng
600881.SH	亚泰集团	Materials	2021-08-24	20212	958430	1.43707	0.12933	169.92	0.25765	1	-0.112607	0	0.124777	12.5005	15.551	1.8442	0.2955	0	0.2977	9.99067	-0.506355	0.163196	-0.10620230586921
600881.SH	亚泰集团	Materials	2021-10-29	20213	1.11438e+06	0.51783	1.29355	193.55	0.108006	1	-0.123678	0	0.158848	12.5372	15.555	3.0361	0.2176	0	0.317868	7.85652	-0.205107	0.158809	Missng
600881.SH	亚泰集团	Materials	2022-05-10	20221	821975	-0.222603	0.112637	168.15	-0.206303	1	-0.131717	0	0.153141	12.4579	15.5095	-0.1896	-17.5082	0	0.229643	6.24865	-0.214391	0.163177	Missng
600881.SH	亚泰集团	Materials	2022-08-30	20222	821975	-0.813098	0.113602	144.27	-0.309055	1	-0.140926	0	0.15369	12.505	15.4998	0.3413	-9.9312	0	0.282417	5.41776	-0.299934	0.190599	0.00167756286311628
600881.SH	亚泰集团	Materials	2022-11-01	20223	744001	0.226952	0.0994417	141.6	-0.297149	1	-0.393495	0	0.158008	12.5759	15.5043	0.1543	-11.2626	0	0.832463	5.02506	-1.20019	0.871807	Missng
600720.SH	祁连山	Materials	2007-02-16	#VALUE!	215371	-0.629593	2.71411	#N/A	#N/A	#N/A	#N/A	#N/A	#N/A	#N/A	#N/A	#N/A	#N/A	#N/A	#N/A	#N/A	#VALUE!	#VALUE!	#VALUE!
600720.SH	祁连山	Materials	2007-04-26	20071	313555	-1.1773	3.35346	#N/A	0.116893	1	-0.115839	0	0.0834123	10.8871	12.4195	0.2384	-5.2088	0	0.209184	5.90171	0.0053388	0.170781	Missng
600720.SH	祁连山	Materials	2007-08-23	20072	407779	-3.15209	3.96075	#N/A	0.202444	1	-0.150473	0	0.104013	10.989	12.4451	2.4343	5.0122	0	0	7.90383	-0.0137	0.0734811	Missng
600720.SH	祁连山	Materials	2007-10-22	20073	480230	-3.06823	4.26593	#N/A	0.291427	1	-0.131188	0	0.0562179	11.0203	12.4818	4.1796	5.2795	0	0.238933	8.18909	-0.0538918	0.178621	Missng
600720.SH	祁连山	Materials	2008-03-28	20074	328203	-4.42233	3.0289	#N/A	0.235441	0.996386	0.00361361	0	0.142875	11.1184	12.5872	3.8196	2.4228	0	0	6.53162	-0.113042	0.165869	-2.11361103532775
600720.SH	祁连山	Materials	2008-04-25	20081	263275	-4.34034	2.4577	#N/A	-0.00300583	1	-0.0882119	0	0.0906914	10.9961	12.633	0.7207	-1.246	0	0.26759	5.63963	-0.121338	0.172249	Missng
600720.SH	祁连山	Materials	2008-09-01	20082	244668	-1.76069	2.36086	#N/A	-0.0711233	1	-0.122626	0	0.121414	11.0929	12.6459	4.473	9.3912	0	0	3.85942	-0.0602282	0.18131	-0.667589760532105
600720.SH	祁连山	Materials	2008-10-31	20083	171426	-0.394775	1.82523	#N/A	-0.16568	1	-0.118589	0	0.0670236	11.1112	12.7153	9.5092	14.1754	0	0.298585	2.63551	-0.108443	0.21226	Missng
600720.SH	祁连山	Materials	2009-03-11	20084	467165	1.87978	3.30981	#N/A	-0.168157	1	-0.0689608	0	0.132859	11.1874	12.7159	11.7385	11.9461	0	0	4.83037	-0.0317342	0.260446	-1.22143649124555
600720.SH	祁连山	Materials	2009-05-05	20091	508339	2.80587	3.28368	#N/A	0.0835767	1	-0.109561	0	0.12932	11.0577	12.8509	2.3028	10.6592	0	0.227994	5.0857	0.0344681	0.182554	Missng
600720.SH	祁连山	Materials	2009-08-03	20092	683859	2.99808	4.1826	#N/A	0.28826	0.737969	-0.136266	0.262031	0.133928	11.1717	13.0486	6.7697	16.4077	0	0	5.24328	0.0608973	0.178922	-2.11745842272843
600720.SH	祁连山	Materials	2009-10-30	20093	621172	0.99431	3.9875	#N/A	0.381457	1	-0.11477	0	0.0744204	11.2121	13.115	12.0822	19.3554	0	0.196993	5.69052	0.0565951	0.203117	Missng
600720.SH	祁连山	Materials	2010-03-30	20094	782639	-0.337031	5.69116	#N/A	0.374217	1	-0.0405609	0	0.0967272	11.2995	13.043	15.9168	19.0329	0	0.216858	5.82901	0.0183711	0.156071	-2.37395310925783
600720.SH	祁连山	Materials	2010-04-26	20101	721852	-1.05647	4.29767	#N/A	0.294217	0.853312	0.00744337	0.139245	0.0872325	11.1728	13.1998	2.0099	14.3541	0	0.0956591	5.7782	-0.196177	0.152669	Missng
600720.SH	祁连山	Materials	2010-08-04	20102	759844	-1.418	4.28836	#N/A	0.119489	1	-0.0452633	0	0.0897923	11.274	13.2673	6.4009	18.4885	0	0	5.54263	-0.305027	0.119922	-1.54265412568034
600720.SH	祁连山	Materials	2010-10-26	20103	869071	-2.16488	4.49555	#N/A	0.0559086	1	-0.11735	0	0.0594537	11.3067	13.3691	10.2748	19.1811	0	0	6.13061	-0.119164	0.136765	Missng
600720.SH	祁连山	Materials	2011-03-31	20104	1.06616e+06	-2.09754	5.08008	#N/A	0.0801459	1	-0.0672001	0	0.0987999	11.3944	13.3857	12.4814	17.8433	0	0	6.97966	-0.0801431	0.172864	-1.29427000733773
600720.SH	祁连山	Materials	2011-04-26	20111	934133	-2.71191	4.24877	#N/A	0.133992	0.877131	-0.0732164	0.122869	0.0721417	11.5019	13.4546	1.273	7.6727	0	0	6.42377	-0.111332	0.155846	Missng
600720.SH	祁连山	Materials	2011-08-01	20112	793087	-2.5446	3.17128	#N/A	0.114545	1	-0.00319667	0	0.0987223	11.6111	13.5622	5.6548	15.5927	0	0	5.42487	-0.195846	0.180269	-0.852910731135726
600720.SH	祁连山	Materials	2011-11-01	20113	593628	-1.7416	2.47799	#N/A	0.113849	1	-0.074873	0	0.0653014	11.6546	13.6119	9.0378	15.0121	0	0	4.99771	-0.27449	0.199022	Missng
600720.SH	祁连山	Materials	2012-03-08	20114	526667	-0.824659	2.18569	#N/A	0.0383821	0.865263	-0.0423346	0.134737	0.119089	11.7523	13.6798	8.1905	9.5881	0	0	3.84818	-0.238159	0.226999	-0.953251783165736
600720.SH	祁连山	Materials	2012-05-04	20121	527142	-0.327571	1.9985	#N/A	-0.168864	0.976938	0.0230618	0	0.0806072	11.58	13.7719	-0.5525	-21.0067	0	0	4.12079	-0.213074	0.264249	Missng
600720.SH	祁连山	Materials	2012-08-14	20122	490574	0.597425	1.94028	#N/A	-0.118769	1	-0.00660852	0	0.116661	11.6848	13.7668	1.606	0.9742	0	0	3.51282	-0.119497	0.204792	-0.439564430878968
600720.SH	祁连山	Materials	2012-10-19	20123	521918	0.804549	2.01347	#N/A	-0.0436905	1	-0.0701942	0	0.0877932	11.7274	13.7678	4.2858	5.2851	0	0	3.48691	-0.171212	0.278538	Missng
600720.SH	祁连山	Materials	2013-03-12	20124	616255	0.423332	2.22365	#N/A	0.0147038	0.960742	0.0392584	0	0.120925	11.8304	13.8284	5.2202	4.0823	0	0	3.73254	-0.167108	0.327351	-0.630071950049967
600720.SH	祁连山	Materials	2013-05-02	20131	629989	0.578233	2.23196	#N/A	0.344947	0.946791	0.0532086	0	0.0816076	11.6557	13.8244	-0.3666	-14.756	0	0	4.78528	-0.202076	0.389603	Missng
600720.SH	祁连山	Materials	2013-08-14	20132	578336	0.788358	2.0437	#N/A	0.265376	0.953876	0.0461236	0	0.107794	11.7578	13.8983	2.657	5.3562	0	0	3.73252	-0.111968	0.340255	-1.06827672700743
600720.SH	祁连山	Materials	2013-10-23	20133	556600	1.05099	1.9947	#N/A	0.214273	1	-0.0368106	0	0.0971005	11.8037	13.9143	6.7722	9.9666	0	0	3.86668	-0.220527	0.324423	Missng
600720.SH	祁连山	Materials	2014-03-18	20134	514680	1.21627	1.97584	107.9	0.16147	0.999121	0.000878834	0	0.127274	11.9047	13.9047	8.9877	9.284	0	0	3.65513	-0.283128	0.383052	-1.10573513982749
600720.SH	祁连山	Materials	2014-04-28	20141	479747	1.21132	1.84059	108.6	-0.0586334	0.951102	0.0488977	0	0.0570142	11.7283	13.9386	-0.3497	-14.726	0	0	4.01438	-0.256019	0.357088	Missng
600720.SH	祁连山	Materials	2014-08-12	20142	544179	1.74012	2.00554	103.5	-0.081386	0.948555	0.0514448	0	0.12214	11.8312	13.937	4.1474	9.6763	0	0	4.05359	-0.2326	0.429401	-1.23631531808098
600720.SH	祁连山	Materials	2014-10-21	20143	565139	1.82684	2.14309	102.1	-0.10863	1	-0.00944919	0	0.0904399	11.8737	13.9314	9.119	14.0832	0	0	4.36888	-0.158106	0.397975	Missng
600720.SH	祁连山	Materials	2015-03-24	20144	837617	1.96692	2.8784	96.2	-0.0955065	1	-0.00455436	0	0.126351	11.9755	13.8959	8.9116	9.0415	0	0	4.89679	-0.116999	0.446886	-1.40812511345829
600720.SH	祁连山	Materials	2015-04-21	20151	932325	1.05086	2.9669	93.8	-0.103083	0.908519	0.0914813	0	0.0678775	11.7972	13.9133	-1.0932	-41.3116	0	0	5.84919	-0.247963	0.469098	Missng
600720.SH	祁连山	Materials	2015-08-31	20152	615598	0.545642	2.31017	86.3	0.0437976	0.931363	-0.0363576	0.0686372	0.177281	11.9001	13.9152	0.6615	-3.1478	0	0	4.76138	-0.212505	0.358492	-0.420434416610329
600720.SH	祁连山	Materials	2015-11-03	20153	575231	0.99922	2.28837	86	0.0784249	1	-0.0941736	0	0.129147	11.9413	13.9244	2.4757	0.9955	0	0	4.81144	-0.344538	0.38998	Missng
600720.SH	祁连山	Materials	2016-03-29	20154	524772	0.129246	2.24349	87.2	0.0664243	1	-0.0520845	0	0.136415	12.0426	13.8962	3.7816	2.7874	0	0	4.7437	-0.197966	0.41183	-0.670581078412459
600720.SH	祁连山	Materials	2016-04-26	20161	545732	0.230808	2.24805	101.8	0.304411	0.965845	0.0341553	0	0.118721	11.9939	13.8839	-1.6338	-56.385	0	0	5.15101	-0.431922	0.245752	Missng
600720.SH	祁连山	Materials	2016-08-25	20162	576784	0.551027	2.33182	91	0.251696	0.942833	0.0571667	0	0.12413	12.1006	13.8909	0.6206	-2.1225	0	0	5.28292	-0.313994	0.290375	-0.554879162946642
600720.SH	祁连山	Materials	2016-10-25	20163	590757	0.221383	2.22347	98	0.240133	0.99982	0.000179572	0	0.0954731	12.1474	13.9694	3.5	5.1772	0	0	6.07127	-0.424327	0.243675	Missng
600720.SH	祁连山	Materials	2017-03-22	20164	805789	1.40086	2.89447	123.6	0.2018	0.895126	0.104874	0	0.118616	12.2341	13.8798	3.4254	2.6438	0	0	5.1992	-0.333724	0.331516	-0.755866296076212
600720.SH	祁连山	Materials	2017-04-21	20171	700214	1.94105	2.59989	115.8	0.15615	0.86631	0.13369	0	0.135387	12.062	13.8856	-0.96	-24.8089	0	0	5.406	-0.394466	0.181461	Missng
600720.SH	祁连山	Materials	2017-08-22	20172	808894	1.80682	3.13791	131.9	0.126466	0.94217	0.0578305	0	0.124286	12.1683	13.8534	2.7336	6.9562	0	0	5.06669	-0.321634	0.226401	-1.3972458825295
600720.SH	祁连山	Materials	2017-10-19	20173	864787	1.83028	3.36797	133.5	0.0732998	0.896467	0.103533	0	0.114076	12.2143	13.8511	7.6738	12.684	0	0	5.61055	-0.395756	0.193748	Missng
600720.SH	祁连山	Materials	2018-03-26	20174	777843	1.3349	3.0665	133.1	0.0513616	0.852108	0.147892	0	0.117556	12.3003	13.8295	7.5519	8.8633	0	0	5.91984	-0.263551	0.299511	-1.72038447432397
600720.SH	祁连山	Materials	2018-05-03	20181	630348	1.29275	2.65143	144.1	0.0244252	0.701733	0.298267	0	0.147811	12.1291	13.8053	-1.3637	-37.7063	0	0	6.72161	-0.590067	0.229128	Missng
600720.SH	祁连山	Materials	2018-08-22	20182	632677	0.6336	2.81769	153.9	0.031318	0.669292	0.330708	0	0.125305	12.2352	13.806	3.0434	8.904	0	0	6.53898	-0.518211	0.232911	-1.84219832810032
600720.SH	祁连山	Materials	2018-10-30	20183	496049	0.483282	2.45306	160.7	0.0328869	0.600772	0.399228	0	0.127834	12.2789	13.7961	7.4553	13.2037	0	0	4.94578	-0.487769	0.324056	Missng
600720.SH	祁连山	Materials	2019-03-25	20184	669939	0.538938	3.13002	146.23	0.0214594	0.651858	0.348142	0	0.105399	12.3635	13.7852	9.2707	11.9269	0	0	5.61815	-0.423403	0.251999	-2.16384337663286
600720.SH	祁连山	Materials	2019-04-24	20191	665281	0.003255	2.84296	151.4	-0.00618037	0.505879	0.494121	0	0.144485	12.19	13.835	0.4242	1.3158	0	0	6.38025	-0.438658	0.259016	Missng
600720.SH	祁连山	Materials	2019-08-19	20192	687793	-0.262932	3.3375	139.94	-0.0100927	0.23221	0.76779	0	0.121371	12.2931	13.7887	6.9105	18.3561	0	0	6.31877	-0.413444	0.273682	-3.38516733089365
600720.SH	祁连山	Materials	2019-10-24	20193	809671	-1.68836	3.69291	142.47	0.0112521	0.267527	0.732473	0	0.123866	12.3357	13.8524	13.4343	21.3831	0	0.366972	6.04513	-0.37488	0.201856	Missng
600720.SH	祁连山	Materials	2020-03-25	20194	1.02626e+06	-2.86673	4.55343	138.29	0.0148617	0.356982	0.643018	0	0.108139	12.4197	13.8834	15.3746	18.8556	0	0.224512	7.35521	-0.1161	0.252591	-3.55290298280204
600720.SH	祁连山	Materials	2020-04-24	20201	1.18307e+06	-1.21708	4.79935	136.74	-0.299588	0.257834	0.742166	0	0.130485	12.1182	13.9084	0.1898	1.6096	0	0.112125	8.16254	-0.156639	0.827999	Missng
600720.SH	祁连山	Materials	2020-08-24	20202	1.5518e+06	0.0998939	6.57607	139.28	-0.0795591	0.239811	0.760189	0	0.133998	12.3232	13.9058	8.4834	23.0783	0	0.11545	8.34824	-0.291108	0.20235	-3.70885434093641
600720.SH	祁连山	Materials	2020-11-05	20203	1.20946e+06	2.72919	4.82338	145.41	-0.00994427	0.200237	0.799763	0	0.143418	12.383	14.0056	15.8641	25.8365	0	0.0341585	7.97339	-0.291624	0.212475	Missng
600720.SH	祁连山	Materials	2021-03-23	20204	1.1295e+06	2.55431	6.65383	160.2	0.0310437	0.42529	0.57471	0	0.101857	12.4818	13.9108	16.7761	19.8239	0	0	8.44603	-0.171069	0.224714	-4.19568476091795
600720.SH	祁连山	Materials	2021-04-15	20211	1.11708e+06	1.35019	5.50515	168.88	0.519327	0.300972	0.699028	0	0.176729	12.4111	13.9573	0.5355	6.2862	0	0	9.11093	-0.281229	0.287978	Missng
600720.SH	祁连山	Materials	2021-08-25	20212	839946	1.43707	3.84706	170.25	0.25765	0.227163	0.772837	0	0.124777	12.5005	13.9985	6.4899	19.7091	0	0.0167939	9.99067	-0.506355	0.163196	-2.46818516441184
600720.SH	祁连山	Materials	2021-10-29	20213	750673	0.51783	3.55114	193.55	0.108006	0.222849	0.777151	0	0.158848	12.5372	14.0268	10.3336	17.8725	0	0	7.85652	-0.205107	0.158809	Missng
600720.SH	祁连山	Materials	2022-03-22	20214	766975	0.948002	4.55115	170.76	0.0106208	0.334191	0.665809	0	0.125491	12.6336	13.9631	10.6922	13.3979	0	0	5.80343	-0.120014	0.160292	-2.60039613190092
600720.SH	祁连山	Materials	2022-04-28	20221	830631	-0.222603	3.84455	171.5	-0.206303	0.199191	0.800809	0	0.153141	12.4579	14.0248	0.1045	0.1546	0	0	6.24865	-0.214391	0.163177	Missng
600720.SH	祁连山	Materials	2022-08-23	20222	905931	-0.813098	3.69496	146.18	-0.309055	0.14649	0.85351	0	0.15369	12.505	14.069	5.5426	14.0492	0	0	5.41776	-0.299934	0.190599	-2.85392614110182
600720.SH	祁连山	Materials	2022-11-02	20223	774738	0.226952	3.04472	142.01	-0.297149	0.746491	0.253509	0	0.158008	12.5759	14.1255	8.5624	14.1088	0	0	5.02506	-1.20019	0.871807	Missng
000672.SZ	上峰水泥	Materials	2007-02-16	#VALUE!	55469	-0.629593	3.89616	#N/A	#N/A	#N/A	#N/A	#N/A	#N/A	#N/A	#N/A	#N/A	#N/A	#N/A	#N/A	#N/A	#VALUE!	#VALUE!	#VALUE!
000672.SZ	上峰水泥	Materials	2007-04-26	20071	112261	-1.1773	6.60004	#N/A	0.116893	0.910646	0.0893538	0	0.0834123	10.8871	9.85632	-0.625	-142.405	0	0.448519	5.90171	0.0053388	0.170781	Missng
000672.SZ	上峰水泥	Materials	2013-05-06	20131	575229	0.578233	19936.8	#N/A	0.344947	#VALUE!	#VALUE!	#VALUE!	0.0816076	11.6557	7.97609	4.1017	146.889	0	0	4.78528	-0.202076	0.389603	Missng
000672.SZ	上峰水泥	Materials	2013-08-29	20132	453186	0.788358	3.11488	#N/A	0.265376	0.327383	0.135376	0.537241	0.107794	11.7578	12.7918	5.1469	3.5901	0	0.319435	3.73252	-0.111968	0.340255	-0.597156273230892
000672.SZ	上峰水泥	Materials	2013-10-29	20133	402742	1.05099	2.95082	#N/A	0.214273	0.648258	0.351742	0	0.0971005	11.8037	12.7823	10.0861	4.8508	0	0.339014	3.86668	-0.220527	0.324423	Missng
000672.SZ	上峰水泥	Materials	2014-04-15	20134	412505	1.21132	3.36809	109.8	0.16147	0.799115	0.200885	0	0.127274	11.9047	12.7102	25.9916	10.2473	0	0.44581	3.65513	-0.283128	0.383052	-0.936929331142853
000672.SZ	上峰水泥	Materials	2014-04-29	20141	393792	1.21132	3.56176	108.6	-0.0586334	0.826929	0.173071	0	0.0570142	11.7283	12.6706	5.3098	16.8525	0	0.40976	4.01438	-0.256019	0.357088	Missng
000672.SZ	上峰水泥	Materials	2014-08-19	20142	497122	1.74012	4.17946	103	-0.081386	0.663788	0.336212	0	0.12214	11.8312	12.6929	9.5209	14.9956	0	0.42541	4.05359	-0.2326	0.429401	-3.20078281470713
000672.SZ	上峰水泥	Materials	2014-10-31	20143	584179	1.82684	5.0671	102.4	-0.10863	0.703086	0.296914	0	0.0904399	11.8737	12.6547	14.1433	14.6804	0	0.339259	4.36888	-0.158106	0.397975	Missng
000672.SZ	上峰水泥	Materials	2015-04-20	20144	801416	1.05086	4.91474	93.9	-0.0955065	0.601306	0.398694	0	0.126351	11.9755	12.8611	15.9048	13.4997	0	0.32878	4.89679	-0.116999	0.446886	-3.36981552641165
000672.SZ	上峰水泥	Materials	2015-04-28	20151	798975	1.05086	5.08963	94.1	-0.103083	0.596896	0.403104	0	0.0678775	11.7972	12.8416	1.5369	5.803	0	0.307167	5.84919	-0.247963	0.469098	Missng
000672.SZ	上峰水泥	Materials	2015-08-27	20152	976344	0.545642	5.65961	86.4	0.0437976	0.547834	0.452166	0	0.177281	11.9001	12.9204	2.5248	5.4108	0	0.301025	4.76138	-0.212505	0.358492	-0.95045599933933
000672.SZ	上峰水泥	Materials	2015-11-03	20153	623233	0.99922	3.99055	86	0.0784249	0.597442	0.402558	0	0.129147	11.9413	12.9084	2.7084	2.2567	0	0.288719	4.81144	-0.344538	0.38998	Missng
000672.SZ	上峰水泥	Materials	2016-05-04	20161	543498	0.230808	3.11594	99.8	0.304411	0.663638	0.336362	0	0.118721	11.9939	13.0216	-0.4708	-9.9783	0	0.110662	5.15101	-0.431922	0.245752	Missng
000672.SZ	上峰水泥	Materials	2016-08-30	20162	550821	0.551027	3.14926	91.9	0.251696	0.679486	0.320514	0	0.12413	12.1006	13.0389	1.2616	1.3591	0	0.273935	5.28292	-0.313994	0.290375	-0.612930029210462
000672.SZ	上峰水泥	Materials	2016-10-31	20163	571975	0.221383	2.5325	99.5	0.240133	0.576419	0.423581	0	0.0954731	12.1474	13.2176	3.5685	3.741	0	0.351561	6.07127	-0.424327	0.243675	Missng
000672.SZ	上峰水泥	Materials	2017-05-02	20171	830706	1.94105	3.10578	120.7	0.15615	0.568707	0.431293	0	0.135387	12.062	13.2836	2.3198	10.9047	0	0.171067	5.406	-0.394466	0.181461	Missng
000672.SZ	上峰水泥	Materials	2017-09-01	20172	880337	1.80682	3.18628	132	0.126466	0.525585	0.474415	0	0.124286	12.1683	13.3209	6.9735	14.0459	0	0.47609	5.06669	-0.321634	0.226401	-1.36744895493653
000672.SZ	上峰水泥	Materials	2017-11-01	20173	853487	1.83028	3.1137	133.9	0.0732998	0.542403	0.457597	0	0.114076	12.2143	13.3441	11.7366	15.4475	0	0.298494	5.61055	-0.395756	0.193748	Missng
000672.SZ	上峰水泥	Materials	2018-05-03	20181	874641	1.29275	3.42289	144.1	0.0244252	0.884928	0.115072	0	0.147811	12.1291	13.356	3.8389	19.4424	0	0.197467	6.72161	-0.590067	0.229128	Missng
000672.SZ	上峰水泥	Materials	2018-08-28	20182	776193	0.6336	3.1429	152.7	0.031318	0.879346	0.120654	0	0.125305	12.2352	13.4006	11.7617	24.7393	0	0.239333	6.53898	-0.518211	0.232911	-3.65199599323319
000672.SZ	上峰水泥	Materials	2018-10-30	20183	728190	0.483282	3.10687	160.7	0.0328869	0.798012	0.201988	0	0.127834	12.2789	13.4346	20.7112	25.5447	0	0.293322	4.94578	-0.487769	0.324056	Missng
000672.SZ	上峰水泥	Materials	2019-04-15	20184	1.08211e+06	0.003255	4.25724	150.6	0.0214594	0.664756	0.335244	0	0.105399	12.3635	13.4592	31.5685	28.0324	0	0.393883	5.61815	-0.423403	0.251999	-4.31592157576385
000672.SZ	上峰水泥	Materials	2019-04-30	20191	1.01865e+06	0.003255	3.92954	151.42	-0.00618037	0.592152	0.407848	0	0.144485	12.19	13.5262	7.2169	31.6662	0	0.391769	6.38025	-0.438658	0.259016	Missng
000672.SZ	上峰水泥	Materials	2019-08-27	20192	1.01865e+06	-0.262932	4.01277	139.1	-0.0100927	0.481145	0.518855	0	0.121371	12.2931	13.5456	17.7541	33.4259	0	0.428838	6.31877	-0.413444	0.273682	-6.96198650356164
000672.SZ	上峰水泥	Materials	2019-10-25	20193	1.22043e+06	-1.68836	4.43284	142.47	0.0112521	0.572334	0.427666	0	0.123866	12.3357	13.6421	28.9767	34.3348	0	0.0558308	6.04513	-0.37488	0.201856	Missng
000672.SZ	上峰水泥	Materials	2020-04-21	20194	2.06497e+06	-1.21708	6.19218	136.84	0.0148617	0.579366	0.420634	0	0.108139	12.4197	13.8054	38.0501	32.0845	0	0.256551	7.35521	-0.1161	0.252591	-6.75221455472328
000672.SZ	上峰水泥	Materials	2020-04-30	20201	2.07392e+06	-1.21708	6.93323	136.73	-0.299588	0.490332	0.509668	0	0.130485	12.1182	13.7915	5.1755	31.716	0	0.147851	8.16254	-0.156639	0.827999	Missng
000672.SZ	上峰水泥	Materials	2020-08-21	20202	2.28464e+06	0.0998939	8.20269	139.01	-0.0795591	0.484878	0.515122	0	0.133998	12.3232	13.7525	14.0932	35.1103	0	0.440953	8.34824	-0.291108	0.20235	-5.6631536350343
000672.SZ	上峰水泥	Materials	2020-11-05	20203	1.87702e+06	2.72919	6.9309	145.41	-0.00994427	0.474762	0.525238	0	0.143418	12.383	13.8086	22.1999	34.6074	0	0.00570573	7.97339	-0.291624	0.212475	Missng
000672.SZ	上峰水泥	Materials	2021-04-30	20211	1.57273e+06	1.35019	5.2135	173.55	0.519327	0.702524	0.297476	0	0.176729	12.4111	13.9593	4.8469	28.8344	0	0	9.11093	-0.281229	0.287978	Missng
000672.SZ	上峰水泥	Materials	2021-08-26	20212	1.51984e+06	1.43707	5.12293	169.84	0.25765	0.722858	0.277142	0	0.124777	12.5005	13.9788	11.9187	28.5349	0	0.13047	9.99067	-0.506355	0.163196	-4.01679053064921
000672.SZ	上峰水泥	Materials	2021-11-01	20213	1.44418e+06	0.51783	4.45409	191.94	0.108006	0.710779	0.289221	0	0.158848	12.5372	14.0629	18.6848	28.7018	0	0.0917984	7.85652	-0.205107	0.158809	Missng
000672.SZ	上峰水泥	Materials	2022-04-29	20221	1.69477e+06	-0.222603	4.13353	171.69	-0.206303	0.590816	0.409184	0	0.153141	12.4579	14.2396	2.9634	22.5143	0	0.10787	6.24865	-0.214391	0.163177	Missng
000672.SZ	上峰水泥	Materials	2022-08-29	20222	1.43255e+06	-0.813098	3.70506	145.54	-0.309055	0.59844	0.40156	0	0.15369	12.505	14.2223	6.5007	21.1343	0	0	5.41776	-0.299934	0.190599	-3.3988588246586
000672.SZ	上峰水泥	Materials	2022-11-02	20223	1.01712e+06	0.226952	2.66757	142.01	-0.297149	0.927198	0.0728023	0	0.158008	12.5759	14.2826	8.1884	16.9326	0	0	5.02506	-1.20019	0.871807	Missng
002233.SZ	塔牌集团	Materials	2008-07-02	20081	402800	-1.76069	3.15691	#N/A	-0.00300583	0.827599	0.172401	0	0.0906914	10.9961	12.6042	3.9655	13.441	0	0.226863	5.63963	-0.121338	0.172249	Missng
002233.SZ	塔牌集团	Materials	2008-08-15	20082	350800	-1.76069	3.87614	#N/A	-0.0711233	0.781945	0.218055	0	0.121414	11.0929	12.6799	6.5886	12.4839	0	0.365736	3.85942	-0.0602282	0.18131	-0.723359383970944
002233.SZ	塔牌集团	Materials	2008-10-23	20083	206000	-0.394775	2.38046	#N/A	-0.16568	0.795376	0.204624	0	0.0670236	11.1112	12.7714	8.7592	10.787	0	0.301134	2.63551	-0.108443	0.21226	Missng
002233.SZ	塔牌集团	Materials	2009-02-23	20084	529200	1.87978	3.83204	#N/A	-0.168157	1	-0.0265297	0	0.132859	11.1874	12.8496	10.7103	9.5407	0	0.194901	4.83037	-0.0317342	0.260446	-0.897058945801862
002233.SZ	塔牌集团	Materials	2009-04-24	20091	515200	2.80587	3.43608	#N/A	0.0835767	1	-0.132984	0	0.12932	11.0577	12.906	1.7565	6.7661	0	0.193265	5.0857	0.0344681	0.182554	Missng
002233.SZ	塔牌集团	Materials	2009-08-13	20092	656000	2.99808	3.98303	#N/A	0.28826	0.954367	0.0456329	0	0.133928	11.1717	12.951	3.8061	8.0175	0	0.138735	5.24328	0.0608973	0.178922	-0.763881720073074
002233.SZ	塔牌集团	Materials	2009-11-02	20093	578400	0.99431	3.7795	#N/A	0.381457	0.908352	0.091648	0	0.0744204	11.2121	12.9735	5.8491	7.9488	0	0.158802	5.69052	0.0565951	0.203117	Missng
002233.SZ	塔牌集团	Materials	2010-02-11	20094	569200	-0.337031	3.86777	#N/A	0.374217	0.936329	0.0636709	0	0.0967272	11.2995	12.9517	8.8993	8.5656	0	0.155563	5.82901	0.0183711	0.156071	-1.08577954655476
002233.SZ	塔牌集团	Materials	2010-04-22	20101	554400	-1.05647	3.75796	#N/A	0.294217	0.950775	0.0492253	0	0.0872325	11.1728	12.9583	2.0173	7.79	0	0.178156	5.7782	-0.196177	0.152669	Missng
002233.SZ	塔牌集团	Materials	2010-08-19	20102	516800	-1.418	3.53993	#N/A	0.119489	0.918282	0.0817179	0	0.0897923	11.274	12.9755	4.4172	8.8067	0	0.155144	5.54263	-0.305027	0.119922	-0.96018744142412
002233.SZ	塔牌集团	Materials	2010-10-28	20103	567200	-2.16488	3.60531	#N/A	0.0559086	0.660621	0.0804096	0.258969	0.0594537	11.3067	13.1157	6.7972	9.111	0	0.181462	6.13061	-0.119164	0.136765	Missng
002233.SZ	塔牌集团	Materials	2011-04-26	20111	840798	-2.71191	5.32842	#N/A	0.133992	0.784673	0.215327	0	0.0721417	11.5019	13.1036	3.7466	13.883	0	0.308502	6.42377	-0.111332	0.155846	Missng
002233.SZ	塔牌集团	Materials	2011-08-11	20112	1.29725e+06	-2.5446	9.17869	#N/A	0.114545	0.765639	0.234361	0	0.0987223	11.6111	13.1047	9.0923	14.9295	0	0.322263	5.42487	-0.195846	0.180269	-3.42753459042526
002233.SZ	塔牌集团	Materials	2011-10-27	20113	1.08432e+06	-1.7416	7.73744	#N/A	0.113849	0.794805	0.205195	0	0.0653014	11.6546	13.1324	13.6246	15.2719	0	0.289926	4.99771	-0.27449	0.199022	Missng
002233.SZ	塔牌集团	Materials	2012-03-29	20114	809664	-0.824659	6.02068	#N/A	0.0383821	0.778441	0.221559	0	0.119089	11.7523	13.1671	17.938	14.7133	0	0.265176	3.84818	-0.238159	0.226999	-3.54174268601057
002233.SZ	塔牌集团	Materials	2012-04-24	20121	917022	-0.327571	6.74429	#N/A	-0.168864	0.821737	0.178263	0	0.0806072	11.58	13.1694	1.8421	8.4688	0	0.207468	4.12079	-0.213074	0.264249	Missng
002233.SZ	塔牌集团	Materials	2012-08-09	20122	773877	0.597425	6.62055	#N/A	-0.118769	0.791246	0.208754	0	0.116661	11.6848	13.0995	3.5872	6.9637	0	0.318052	3.51282	-0.119497	0.204792	-1.34828004928331
002233.SZ	塔牌集团	Materials	2012-10-25	20123	724671	0.804549	5.51192	#N/A	-0.0436905	0.810907	0.189093	0	0.0877932	11.7274	13.1423	4.3343	5.1031	0	0.298218	3.48691	-0.171212	0.278538	Missng
002233.SZ	塔牌集团	Materials	2013-03-21	20124	696042	0.423332	5.76963	#N/A	0.0147038	0.828718	0.171282	0	0.120925	11.8304	13.1458	6.8319	5.7603	0	0.32406	3.73254	-0.167108	0.327351	-1.62836064269001
002233.SZ	塔牌集团	Materials	2013-04-25	20131	670992	0.578233	5.91643	#N/A	0.344947	0.812391	0.187609	0	0.0816076	11.6557	13.1336	1.6391	6.1968	0	0.42564	4.78528	-0.202076	0.389603	Missng
002233.SZ	塔牌集团	Materials	2013-08-15	20132	576158	0.788358	4.95996	#N/A	0.265376	0.935992	0.0640077	0	0.107794	11.7578	13.1473	3.1987	6.0908	0	0.308583	3.73252	-0.111968	0.340255	-2.34984066842555
002233.SZ	塔牌集团	Materials	2013-10-24	20133	578842	1.05099	4.6363	#N/A	0.214273	0.95029	0.0497098	0	0.0971005	11.8037	13.1842	5.7192	7.3033	0	0.3154	3.86668	-0.220527	0.324423	Missng
002233.SZ	塔牌集团	Materials	2014-03-24	20134	552003	1.21627	4.73426	107.8	0.16147	1	-0.127186	0	0.127274	11.9047	13.2077	11.4303	10.413	0	0.338713	3.65513	-0.283128	0.383052	-2.63490364365399
002233.SZ	塔牌集团	Materials	2014-04-24	20141	558265	1.21132	4.87454	109	-0.0586334	1	-0.115472	0	0.0570142	11.7283	13.2255	4.1885	18.0264	0	0.391075	4.01438	-0.256019	0.357088	Missng
002233.SZ	塔牌集团	Materials	2014-08-14	20142	640574	1.74012	5.89661	103.2	-0.081386	1	-0.105176	0	0.12214	11.8312	13.2014	9.4643	17.7911	0	0.395703	4.05359	-0.2326	0.429401	-3.62830395624294
002233.SZ	塔牌集团	Materials	2014-10-23	20143	673676	1.82684	6.48005	102.4	-0.10863	0.885081	0.114919	0	0.0904399	11.8737	13.2063	12.8309	15.6604	0	0.544957	4.36888	-0.158106	0.397975	Missng
002233.SZ	塔牌集团	Materials	2015-03-19	20144	1.01186e+06	1.96692	10.4106	94.8	-0.0955065	0.981124	0.0188761	0	0.126351	11.9755	13.2008	15.8638	13.633	0	0.770038	4.89679	-0.116999	0.446886	-4.12890438854493
002233.SZ	塔牌集团	Materials	2015-04-23	20151	1.09416e+06	1.05086	13.2752	93.7	-0.103083	1	-0.343731	0	0.0678775	11.7972	13.1861	2.6446	11.8856	0	0.258624	5.84919	-0.247963	0.469098	Missng
002233.SZ	塔牌集团	Materials	2015-08-13	20152	1.3894e+06	0.545642	13.4009	87.9	0.0437976	0.794499	0.205501	0	0.177281	11.9001	13.1974	4.8743	10.0696	0	0.262182	4.76138	-0.212505	0.358492	-2.49467647978219
002233.SZ	塔牌集团	Materials	2015-10-27	20153	919706	0.99922	7.60465	85.9	0.0784249	0.67196	0.32804	0	0.129147	11.9413	13.2512	5.4523	7.6215	0	0.139477	4.81144	-0.344538	0.38998	Missng
002233.SZ	塔牌集团	Materials	2016-03-11	20154	749722	0.129246	5.84468	88.7	0.0664243	0.594857	0.405143	0	0.136415	12.0426	13.3105	9.2787	9.9241	0	0.196483	4.7437	-0.197966	0.41183	-2.58121499979973
002233.SZ	塔牌集团	Materials	2016-04-29	20161	775667	0.230808	6.81973	100.5	0.304411	0.752344	0.247656	0	0.118721	11.9939	13.2789	0.6954	4.1891	0	0.168192	5.15101	-0.431922	0.245752	Missng
002233.SZ	塔牌集团	Materials	2016-08-11	20162	755090	0.551027	6.71766	89.5	0.251696	0.748736	0.251264	0	0.12413	12.1006	13.2768	2.717	7.2133	0	0.211518	5.28292	-0.313994	0.290375	-2.339548268499
002233.SZ	塔牌集团	Materials	2016-10-25	20163	826662	0.221383	7.01493	98	0.240133	0.704691	0.295309	0	0.0954731	12.1474	13.319	5.3138	9.344	0	0.17126	6.07127	-0.424327	0.243675	Missng
002233.SZ	塔牌集团	Materials	2017-03-10	20164	967123	1.40086	6.26666	121.9	0.2018	0.522777	0.477223	0	0.118616	12.2341	13.4201	9.7304	12.5283	0	0.118613	5.1992	-0.333724	0.331516	-2.64397115537615
002233.SZ	塔牌集团	Materials	2017-04-25	20171	1.09864e+06	1.94105	7.57023	116.1	0.15615	0.574439	0.425561	0	0.135387	12.062	13.3938	2.7754	14.9653	0	0.0360507	5.406	-0.394466	0.181461	Missng
002233.SZ	塔牌集团	Materials	2017-08-14	20172	1.34288e+06	1.80682	10.0308	130.6	0.126466	0.556407	0.443593	0	0.124286	12.1683	13.3918	6.3094	15.7711	0	0.0562903	5.06669	-0.321634	0.226401	-3.60705504715309
002233.SZ	塔牌集团	Materials	2017-10-24	20173	1.62746e+06	1.83028	10.3351	134.2	0.0732998	0.0837423	0.192252	0.724006	0.114076	12.2143	13.812	8.1427	16.6079	0	0.0613591	5.61055	-0.395756	0.193748	Missng
002233.SZ	塔牌集团	Materials	2018-03-15	20174	1.41285e+06	1.3349	9.98861	139.9	0.0513616	0.0295672	0.970433	0	0.117556	12.3003	13.7945	11.6288	15.8127	0	1.36008	5.91984	-0.263551	0.299511	-3.00117641374286
002233.SZ	塔牌集团	Materials	2018-04-26	20181	1.36992e+06	1.29275	11.4642	140.3	0.0244252	0.037439	0.962561	0	0.147811	12.1291	13.805	4.9877	30.3315	0	0	6.72161	-0.590067	0.229128	Missng
002233.SZ	塔牌集团	Materials	2018-08-09	20182	1.60242e+06	0.6336	12.0152	149.4	0.031318	0.0297492	0.970251	0	0.125305	12.2352	13.8324	11.4412	28.4296	0	0.174967	6.53898	-0.518211	0.232911	-7.06611431330868
002233.SZ	塔牌集团	Materials	2018-10-26	20183	1.27216e+06	0.483282	10.1015	160.1	0.0328869	0.0273398	0.97266	0	0.127834	12.2789	13.8142	16.708	27.618	0	0	4.94578	-0.487769	0.324056	Missng
002233.SZ	塔牌集团	Materials	2019-03-14	20184	1.44385e+06	0.538938	8.62776	145.82	0.0214594	0	1	0	0.105399	12.3635	13.9056	21.9232	26.0017	0	0	5.61815	-0.423403	0.251999	-7.23771879112401
002233.SZ	塔牌集团	Materials	2019-04-26	20191	1.36158e+06	0.003255	11.9867	151.27	-0.00618037	0	1	0	0.144485	12.19	13.8848	5.1934	30.8413	0	0	6.38025	-0.438658	0.259016	Missng
002233.SZ	塔牌集团	Materials	2019-08-08	20192	1.2042e+06	-0.262932	10.857	141.22	-0.0100927	0	1	0	0.121371	12.2931	13.8629	8.5695	24.52	0	0	6.31877	-0.413444	0.273682	-6.42989334302683
002233.SZ	塔牌集团	Materials	2019-10-24	20193	1.16724e+06	-1.68836	9.90382	142.47	0.0112521	0	1	0	0.123866	12.3357	13.8672	12.8464	23.7827	0	0	6.04513	-0.37488	0.201856	Missng
002233.SZ	塔牌集团	Materials	2020-03-19	20194	1.44385e+06	-2.86673	8.73224	139.24	0.0148617	0	1	0	0.108139	12.4197	13.977	20.1032	25.17	0	0	7.35521	-0.1161	0.252591	-6.45018836395241
002233.SZ	塔牌集团	Materials	2020-04-23	20201	1.63938e+06	-1.21708	12.1973	136.75	-0.299588	0	1	0	0.130485	12.1182	13.9674	3.6353	32.6384	0	0	8.16254	-0.156639	0.827999	Missng
002233.SZ	塔牌集团	Materials	2020-08-13	20202	1.87903e+06	0.0998939	14.2257	138.65	-0.0795591	0	1	0	0.133998	12.3232	13.9545	10.4337	32.8397	0	0	8.34824	-0.291108	0.20235	-5.33499129929716
002233.SZ	塔牌集团	Materials	2020-10-27	20203	1.61434e+06	2.72919	10.5838	142.61	-0.00994427	0	1	0	0.143418	12.383	13.9964	15.324	29.4834	0	0	7.97339	-0.291624	0.212475	Missng
002233.SZ	塔牌集团	Materials	2021-03-18	20204	1.45934e+06	2.55431	8.21332	159.17	0.0310437	0	1	0	0.101857	12.4818	14.0475	19.2751	25.305	0	0	8.44603	-0.171069	0.224714	-5.73882383321781
002233.SZ	塔牌集团	Materials	2021-04-22	20211	1.46173e+06	1.35019	10.5315	169.76	0.519327	0	1	0	0.176729	12.4111	14.0326	3.5963	23.4651	0	0	9.11093	-0.281229	0.287978	Missng
002233.SZ	塔牌集团	Materials	2021-08-12	20212	1.22208e+06	1.43707	9.16839	170.25	0.25765	0	1	0	0.124777	12.5005	14.0343	9.4516	25.187	0	0	9.99067	-0.506355	0.163196	-4.36958684930017
002233.SZ	塔牌集团	Materials	2021-10-27	20213	1.20897e+06	0.51783	8.69689	195.08	0.108006	0	1	0	0.158848	12.5372	14.0731	13.3168	25.0527	0	0	7.85652	-0.205107	0.158809	Missng
002233.SZ	塔牌集团	Materials	2022-03-17	20214	1.23877e+06	0.948002	7.39352	170.44	0.0106208	0	1	0	0.125491	12.6336	14.1396	17.9905	23.822	0	0	5.80343	-0.120014	0.160292	-4.34145898622323
002233.SZ	塔牌集团	Materials	2022-04-26	20221	1.07066e+06	-0.222603	8.90352	171.3	-0.206303	0	1	0	0.153141	12.4579	14.1132	0.4873	4.2843	0	0	6.24865	-0.214391	0.163177	Missng
002233.SZ	塔牌集团	Materials	2022-08-12	20222	958589	-0.813098	8.51054	146.29	-0.309055	0	1	0	0.15369	12.505	14.0557	1.6282	6.7869	0	0	5.41776	-0.299934	0.190599	-3.6510644336784
002233.SZ	塔牌集团	Materials	2022-10-31	20223	804786	0.226952	6.77827	141.7	-0.297149	0.408896	0.591104	0	0.158008	12.5759	14.0611	0.8639	2.5908	0	0	5.02506	-1.20019	0.871807	Missng
000935.SZ	四川双马	Materials	2007-06-29	20071	474004	-1.1773	9.25008	#N/A	0.116893	1	-0.0249189	0	0.0834123	10.8871	11.6281	-0.7146	-10.7588	0	0.225947	5.90171	0.0053388	0.170781	Missng
000935.SZ	四川双马	Materials	2007-09-06	20072	513931	-3.15209	9.39802	#N/A	0.202444	1	-0.0474279	0	0.104013	10.989	11.6194	-4.1238	-21.0089	0	0	7.90383	-0.0137	0.0734811	Missng
000935.SZ	四川双马	Materials	2007-11-05	20073	404373	-3.06823	8.06799	#N/A	0.291427	0.980331	0.0196692	0	0.0562179	11.0203	11.563	-5.3704	-22.1372	0	0.276075	8.18909	-0.0538918	0.178621	Missng
000935.SZ	四川双马	Materials	2008-05-08	20081	361892	-4.34034	6.34793	#N/A	-0.00300583	0.895672	0.104328	0	0.0906914	10.9961	11.3379	2.2271	6.252	0	0.271474	5.63963	-0.121338	0.172249	Missng
000935.SZ	四川双马	Materials	2008-09-02	20082	247862	-1.76069	4.5041	#N/A	-0.0711233	0.88706	0.11294	0	0.121414	11.0929	11.4049	8.1467	14.7565	0	0.243627	3.85942	-0.0602282	0.18131	-1.07623343966471
000935.SZ	四川双马	Materials	2008-11-04	20083	124570	-0.394775	2.51437	#N/A	-0.16568	0.964456	0.0355437	0	0.0670236	11.1112	11.5177	11.9954	13.352	0	0.250995	2.63551	-0.108443	0.21226	Missng
000935.SZ	四川双马	Materials	2009-04-01	20084	289066	2.80587	5.42569	#N/A	-0.168157	0.927547	0.0724532	0	0.132859	11.1874	11.4996	12.887	10.4014	0	0.289188	4.83037	-0.0317342	0.260446	-1.5703323670609
000935.SZ	四川双马	Materials	2009-05-04	20091	284594	2.80587	5.8203	#N/A	0.0835767	0.919368	0.080632	0	0.12932	11.0577	11.4458	2.321	7.2105	0	0.232832	5.0857	0.0344681	0.182554	Missng
000935.SZ	四川双马	Materials	2009-09-02	20092	247862	2.99808	5.29826	#N/A	0.28826	0.83112	0.16888	0	0.133928	11.1717	11.46	7.4526	14.7507	0	0.260379	5.24328	0.0608973	0.178922	-0.951345109689155
000935.SZ	四川双马	Materials	2009-10-30	20093	281081	0.99431	7.31026	#N/A	0.381457	0.795681	0.204319	0	0.0744204	11.2121	11.5016	23.0308	38.7295	0	0.37591	5.69052	0.0565951	0.203117	Missng
000935.SZ	四川双马	Materials	2010-04-26	20094	357100	-1.05647	9.43011	#N/A	0.374217	0.752704	0.247296	0	0.0967272	11.2995	11.4866	25.0688	30.4545	0	0.390782	5.82901	0.0183711	0.156071	-2.20062588598628
000935.SZ	四川双马	Materials	2010-05-05	20101	317174	-1.05647	7.05485	#N/A	0.294217	0.889325	0.110675	0	0.0872325	11.1728	11.6385	3.9991	17.5337	0	0.13326	5.7782	-0.196177	0.152669	Missng
000935.SZ	四川双马	Materials	2010-09-02	20102	341449	-1.418	7.47241	#N/A	0.119489	0.878196	0.121804	0	0.0897923	11.274	11.645	5.1796	13.0223	0	0	5.54263	-0.305027	0.119922	-0.431631914230376
000935.SZ	四川双马	Materials	2010-11-03	20103	359336	-2.16488	6.00803	#N/A	0.0559086	0.943022	0.0569778	0	0.0594537	11.3067	11.8275	6.8056	13.0335	0	0.103002	6.13061	-0.119164	0.136765	Missng
000935.SZ	四川双马	Materials	2011-05-06	20111	690997	-2.71191	5.03378	#N/A	0.133992	0.282323	0.0111591	0.706518	0.0721417	11.5019	13.1043	1.2279	6.465	0	0.0814296	6.42377	-0.111332	0.155846	Missng
000935.SZ	四川双马	Materials	2011-08-30	20112	690381	-2.5446	5.24693	#N/A	0.114545	1	-0.0484403	0	0.0987223	11.6111	13.1346	7.6405	18.3204	0	0.100992	5.42487	-0.195846	0.180269	-0.383054327821688
000935.SZ	四川双马	Materials	2011-10-27	20113	588148	-1.7416	5.10913	#N/A	0.113849	1	-0.117791	0	0.0653014	11.6546	13.1085	10.8477	16.3831	0	0.0789627	4.99771	-0.27449	0.199022	Missng
000935.SZ	四川双马	Materials	2012-04-19	20114	524099	-0.327571	4.62172	#N/A	0.0383821	1	-0.131776	0	0.119089	11.7523	13.1109	15.1285	16.2633	0	0.109975	3.84818	-0.238159	0.226999	-0.315571059985297
000935.SZ	四川双马	Materials	2012-04-24	20121	530257	-0.327571	4.71853	#N/A	-0.168864	1	-0.231111	0	0.0806072	11.58	13.0912	-0.9732	-11.7093	0	0.129758	4.12079	-0.213074	0.264249	Missng
000935.SZ	四川双马	Materials	2012-09-04	20122	405853	0.597425	3.83898	#N/A	-0.118769	1	-0.165869	0	0.116661	11.6848	13.0953	-0.3471	0.7316	0	0.183852	3.51282	-0.119497	0.204792	-0.174986053860006
000935.SZ	四川双马	Materials	2012-11-02	20123	446500	0.804549	4.27648	#N/A	-0.0436905	1	-0.2323	0	0.0877932	11.7274	13.0857	0.6535	2.2349	0	0.249293	3.48691	-0.171212	0.278538	Missng
000935.SZ	四川双马	Materials	2013-03-21	20124	415091	0.423332	3.81787	#N/A	0.0147038	1	-0.205489	0	0.120925	11.8304	13.1011	1.7593	3.8736	0	0.233321	3.73254	-0.167108	0.327351	-0.306801019940807
000935.SZ	四川双马	Materials	2013-04-16	20131	415707	0.578233	3.80524	#N/A	0.344947	1	-0.292293	0	0.0816076	11.6557	13.0949	0.2363	-0.5806	0	0.218249	4.78528	-0.202076	0.389603	Missng
000935.SZ	四川双马	Materials	2013-08-27	20132	344883	0.788358	3.66348	#N/A	0.265376	1	-0.196327	0	0.107794	11.7578	13.0655	2.0638	5.8655	0	0.306121	3.73252	-0.111968	0.340255	-0.230791942308226
000935.SZ	四川双马	Materials	2013-11-01	20133	347962	1.05099	3.18931	#N/A	0.214273	0.487001	-0.20171	0.512999	0.0971005	11.8037	13.1196	2.9074	6.041	0	0.359479	3.86668	-0.220527	0.324423	Missng
000935.SZ	四川双马	Materials	2014-04-17	20134	348578	1.21132	3.60016	109.7	0.16147	1	-0.587648	0	0.127274	11.9047	13.0852	5.9196	9.7813	0	0.599195	3.65513	-0.283128	0.383052	-0.508478104146073
000935.SZ	四川双马	Materials	2014-04-29	20141	328870	1.21132	3.71232	108.6	-0.0586334	1	-1.09514	0	0.0570142	11.7283	13.0614	0.8979	5.0018	0	0.853125	4.01438	-0.256019	0.357088	Missng
000935.SZ	四川双马	Materials	2014-08-15	20142	382450	1.74012	4.04834	103.3	-0.081386	1	-0.690146	0	0.12214	11.8312	13.0857	2.9401	9.307	0	0.784554	4.05359	-0.2326	0.429401	-0.981879545428269
000935.SZ	四川双马	Materials	2014-10-24	20143	392920	1.82684	5.26127	102.4	-0.10863	1	-0.634201	0	0.0904399	11.8737	13.0591	4.3346	8.5775	0	0.805068	4.36888	-0.158106	0.397975	Missng
000935.SZ	四川双马	Materials	2015-04-24	20144	708473	1.05086	7.45952	93.8	-0.0955065	1	-0.276021	0	0.126351	11.9755	13.062	5.5253	8.306	0	0.776347	4.89679	-0.116999	0.446886	-1.24865358431175
000935.SZ	四川双马	Materials	2015-05-12	20151	674118	1.05086	8.01329	93.6	-0.103083	0.353057	-0.18654	0.646943	0.0678775	11.7972	13.0476	-0.1177	-3.973	0	0.333585	5.84919	-0.247963	0.469098	Missng
000935.SZ	四川双马	Materials	2015-09-02	20152	430580	0.545642	3.04779	86.2	0.0437976	1	-0.10663	0	0.177281	11.9001	13.2448	-0.3062	-5.9925	0	0.368318	4.76138	-0.212505	0.358492	-0.0112288104146184
000935.SZ	四川双马	Materials	2015-10-27	20153	512268	0.99922	3.48005	85.9	0.0784249	1	-0.022527	0	0.129147	11.9413	13.2327	-0.2795	-5.6273	0	0.487567	4.81144	-0.344538	0.38998	Missng
000935.SZ	四川双马	Materials	2016-05-03	20161	551967	0.230808	3.68483	100.7	0.304411	0.994114	0.00588644	0	0.118721	11.9939	13.221	0.0949	-3.824	0	0.462282	5.15101	-0.431922	0.245752	Missng
000935.SZ	四川双马	Materials	2016-09-14	20162	1.52077e+06	0.551027	8.8765	90.7	0.251696	1	-0.0040345	0	0.12413	12.1006	13.207	1.4436	2.6933	0	0.390633	5.28292	-0.313994	0.290375	-0.174900028607
000935.SZ	四川双马	Materials	2016-11-09	20163	2.82473e+06	0.221383	15.0833	107.1	0.240133	1	-0.0111429	0	0.0954731	12.1474	13.1854	2.736	4.2966	0	0.416369	6.07127	-0.424327	0.243675	Missng
000935.SZ	四川双马	Materials	2017-03-14	20164	1.76049e+06	1.40086	9.59759	123.2	0.2018	0.761413	0.238587	0	0.118616	12.2341	13.2011	4.2952	4.8387	0	0.496433	5.1992	-0.333724	0.331516	-0.515461226295681
000935.SZ	四川双马	Materials	2017-05-02	20171	1.76049e+06	1.94105	9.47644	120.7	0.15615	0.975579	0.0244209	0	0.135387	12.062	13.206	0.2823	-0.2224	0	0.335475	5.406	-0.394466	0.181461	Missng
000935.SZ	四川双马	Materials	2017-09-01	20172	1.76049e+06	1.80682	8.53171	132	0.126466	0.961491	0.0385095	0	0.124286	12.1683	13.2658	2.0739	5.4171	0	0.293101	5.06669	-0.321634	0.226401	-1.72848360486347
000935.SZ	四川双马	Materials	2017-11-08	20173	1.54062e+06	1.83028	7.86368	135.6	0.0732998	0.918976	0.0810245	0	0.114076	12.2143	13.2593	3.7326	6.7468	0	0.252199	5.61055	-0.395756	0.193748	Missng
000935.SZ	四川双马	Materials	2018-04-16	20174	1.38183e+06	1.29275	6.54825	136.7	0.0513616	0.838676	0.161324	0	0.117556	12.3003	13.3222	6.3579	8.9861	0	0.243372	5.91984	-0.263551	0.299511	-1.82871132431175
000935.SZ	四川双马	Materials	2018-05-02	20181	1.52459e+06	1.29275	15.604	143.6	0.0244252	0.868323	0.131677	0	0.147811	12.1291	12.917	2.9492	21.2121	0	0.481333	6.72161	-0.590067	0.229128	Missng
000935.SZ	四川双马	Materials	2018-08-17	20182	1.21158e+06	0.6336	15.5766	151.5	0.031318	0.845064	0.154936	0	0.125305	12.2352	12.8792	7.5634	30.4124	0	0.528413	6.53898	-0.518211	0.232911	-0.60188342772927
000935.SZ	四川双马	Materials	2018-11-01	20183	1.08256e+06	0.483282	14.8135	161.2	0.0328869	0.862363	0.137637	0	0.127834	12.2789	12.9181	12.0078	34.3405	0	0.37828	4.94578	-0.487769	0.324056	Missng
000935.SZ	四川双马	Materials	2019-04-30	20191	1.24441e+06	0.003255	22.7832	151.42	-0.00618037	1	-0.137211	0	0.144485	12.19	12.9545	4.3656	42.5881	0	0.190086	6.38025	-0.438658	0.259016	Missng
000935.SZ	四川双马	Materials	2019-09-04	20192	1.09706e+06	-0.262932	23.5002	139.96	-0.0100927	0.0611593	0.938841	0	0.121371	12.2931	12.9898	10.3258	45.4343	0	1.4774	6.31877	-0.413444	0.273682	-2.02319889999907
000935.SZ	四川双马	Materials	2019-11-04	20193	1.08256e+06	-1.68836	23.5917	143.75	0.0112521	0	1	0	0.123866	12.3357	13.0234	14.1729	41.5863	0	0	6.04513	-0.37488	0.201856	Missng
000935.SZ	四川双马	Materials	2020-05-07	20201	1.06805e+06	-1.21708	19.9197	137.88	-0.299588	0	1	0	0.130485	12.1182	13.1105	2.9232	40.3573	0	0	8.16254	-0.156639	0.827999	Missng
000935.SZ	四川双马	Materials	2020-09-01	20202	1.18944e+06	0.0998939	13.9588	140.29	-0.0795591	0.0588052	0.941195	0	0.133998	12.3232	13.217	8.0748	46.1855	0	0.697257	8.34824	-0.291108	0.20235	-2.45342224471684
000935.SZ	四川双马	Materials	2020-11-03	20203	1.03981e+06	2.72919	32.3118	144.51	-0.00994427	0.148391	0.851609	0	0.143418	12.383	13.1662	14.8173	59.8294	0	0	7.97339	-0.291624	0.212475	Missng
000935.SZ	四川双马	Materials	2021-05-07	20211	984838	1.35019	24.62	180.29	0.519327	0.225317	0.774683	0	0.176729	12.4111	13.2616	3.9735	82.3443	0	0	9.11093	-0.281229	0.287978	Missng
000935.SZ	四川双马	Materials	2021-09-07	20212	1.77042e+06	1.43707	40.5327	174.19	0.25765	0.254098	0.745902	0	0.124777	12.5005	13.2907	8.8527	84.1928	0	0.432178	9.99067	-0.506355	0.163196	-2.56469019651637
000935.SZ	四川双马	Materials	2021-11-03	20213	1.55284e+06	0.51783	41.2967	188.7	0.108006	0.167409	0.832591	0	0.158848	12.5372	13.3135	12.4867	76.5787	0	0	7.85652	-0.205107	0.158809	Missng
000935.SZ	四川双马	Materials	2022-05-06	20221	1.3971e+06	-0.222603	33.6925	171.5	-0.206303	0	1	0	0.153141	12.4579	13.4096	4.7717	93.6161	0	0	6.24865	-0.214391	0.163177	Missng
000935.SZ	四川双马	Materials	2022-08-29	20222	1.64979e+06	-0.813098	34.0682	145.54	-0.309055	0.111125	0.888875	0	0.15369	12.505	13.433	9.1814	83.6594	0	1.54542	5.41776	-0.299934	0.190599	-1.99800758990567
000935.SZ	四川双马	Materials	2022-11-01	20223	1.55742e+06	0.226952	34.3064	141.6	-0.297149	0.967455	0.0325448	0	0.158008	12.5759	13.4652	13.0906	85.621	0	0	5.02506	-1.20019	0.871807	Missng
002201.SZ	正威新材	Materials	2008-02-19	20073	218000	-4.42233	8.00218	#N/A	0.291427	1	-0.161391	0	0.0562179	11.0203	10.8778	8.0418	7.5463	0	0.186622	8.18909	-0.0538918	0.178621	Missng
002201.SZ	正威新材	Materials	2008-04-15	20074	144960	-4.34034	5.35828	#N/A	0.235441	1	-0.208504	0	0.142875	11.1184	11.2139	8.015	6.497	0	0.126912	6.53162	-0.113042	0.165869	-2.60883657337622
002201.SZ	正威新材	Materials	2008-04-29	20081	129440	-4.34034	4.96543	#N/A	-0.00300583	1	-0.207239	0	0.0906914	10.9961	11.2105	1.5914	3.9613	0	0.335244	5.63963	-0.121338	0.172249	Missng
002201.SZ	正威新材	Materials	2008-09-02	20082	72072	-1.76069	3.56796	#N/A	-0.0711233	1	-0.300989	0	0.121414	11.0929	11.1563	3.3911	4.6027	0	0.320623	3.85942	-0.0602282	0.18131	-0.947352083158614
002201.SZ	正威新材	Materials	2008-11-03	20083	55120	-0.394775	2.47378	#N/A	-0.16568	1	-0.177781	0	0.0670236	11.1112	11.2728	4.7275	3.738	0	0.256595	2.63551	-0.108443	0.21226	Missng
002201.SZ	正威新材	Materials	2009-04-14	20084	105456	2.80587	4.09615	#N/A	-0.168157	1	-0.149667	0	0.132859	11.1874	11.2374	5.0908	3.5597	0	0.257324	4.83037	-0.0317342	0.260446	-1.33841964160335
002201.SZ	正威新材	Materials	2009-04-30	20091	98280	2.80587	3.64436	#N/A	0.0835767	1	-0.176808	0	0.12932	11.0577	11.2643	1.0745	2.8263	0	0.268495	5.0857	0.0344681	0.182554	Missng
002201.SZ	正威新材	Materials	2009-09-02	20092	127816	2.99808	4.76382	#N/A	0.28826	1	-0.213499	0	0.133928	11.1717	11.2183	2.2465	3.8177	0	0.241792	5.24328	0.0608973	0.178922	-1.30641436507291
002201.SZ	正威新材	Materials	2009-10-30	20093	134368	0.99431	4.63121	#N/A	0.381457	1	-0.200037	0	0.0744204	11.2121	11.2443	3.0238	3.1314	0	0.22842	5.69052	0.0565951	0.203117	Missng
002201.SZ	正威新材	Materials	2010-03-30	20094	165984	-0.337031	5.3261	#N/A	0.374217	1	-0.117801	0	0.0967272	11.2995	11.2739	3.808	3.0058	0	0.223785	5.82901	0.0183711	0.156071	-1.4945900813997
002201.SZ	正威新材	Materials	2010-04-27	20101	161304	-1.05647	4.67552	#N/A	0.294217	1	-0.209196	0	0.0872325	11.1728	11.344	0.8416	2.4651	0	0.198947	5.7782	-0.196177	0.152669	Missng
002201.SZ	正威新材	Materials	2010-08-17	20102	187793	-1.418	4.74946	#N/A	0.119489	1	-0.180156	0	0.0897923	11.274	11.3944	2.0052	2.9444	0	0.172923	5.54263	-0.305027	0.119922	-0.312126879835217
002201.SZ	正威新材	Materials	2010-10-22	20103	178599	-2.16488	4.48218	#N/A	0.0559086	1	-0.204822	0	0.0594537	11.3067	11.4124	3.3088	2.8923	0	0.213727	6.13061	-0.119164	0.136765	Missng
002201.SZ	正威新材	Materials	2011-04-19	20104	187793	-2.71191	4.04093	#N/A	0.0801459	1	-0.122175	0	0.0987999	11.3944	11.5232	4.0368	2.8544	0	0.159507	6.97966	-0.0801431	0.172864	-0.495630958197336
002201.SZ	正威新材	Materials	2011-04-27	20111	171298	-2.71191	3.53391	#N/A	0.133992	1	-0.199418	0	0.0721417	11.5019	11.5797	0.994	2.062	0	0.225111	6.42377	-0.111332	0.155846	Missng
002201.SZ	正威新材	Materials	2011-08-30	20112	163457	-2.5446	3.58735	#N/A	0.114545	1	-0.174951	0	0.0987223	11.6111	11.5715	2.2795	2.6386	0	0.238571	5.42487	-0.195846	0.180269	-0.396306024329029
002201.SZ	正威新材	Materials	2011-10-26	20113	194215	-1.7416	3.84024	#N/A	0.113849	1	-0.174439	0	0.0653014	11.6546	11.6488	3.6112	2.4701	0	0.235789	4.99771	-0.27449	0.199022	Missng
002201.SZ	正威新材	Materials	2012-04-10	20114	135159	-0.327571	3.09577	#N/A	0.0383821	1	-0.205826	0	0.119089	11.7523	11.6183	4.5349	2.8747	0	0.23209	3.84818	-0.238159	0.226999	-0.525822557356495
002201.SZ	正威新材	Materials	2012-04-27	20121	137796	-0.327571	3.25534	#N/A	-0.168864	1	-0.253861	0	0.0806072	11.58	11.596	1.0919	2.0594	0	0.256758	4.12079	-0.213074	0.264249	Missng
002201.SZ	正威新材	Materials	2012-08-29	20122	109674	0.597425	2.85734	#N/A	-0.118769	1	-0.280194	0	0.116661	11.6848	11.6036	2.345	2.6259	0	0	3.51282	-0.119497	0.204792	-0.346798477263385
002201.SZ	正威新材	Materials	2012-10-30	20123	118990	0.804549	3.06667	#N/A	-0.0436905	1	-0.205891	0	0.0877932	11.7274	11.6324	3.3856	2.6778	0	0.263099	3.48691	-0.171212	0.278538	Missng
002201.SZ	正威新材	Materials	2013-05-06	20131	113892	0.578233	2.67351	#N/A	0.344947	1	-0.172506	0	0.0816076	11.6557	11.7063	1.003	1.5519	0	0.261439	4.78528	-0.202076	0.389603	Missng
002201.SZ	正威新材	Materials	2013-08-28	20132	105456	0.788358	2.50551	#N/A	0.265376	1	-0.190435	0	0.107794	11.7578	11.7096	1.794	1.3776	0	0.221328	3.73252	-0.111968	0.340255	-0.310700240393746
002201.SZ	正威新材	Materials	2013-10-29	20133	124438	1.05099	2.86318	#N/A	0.214273	1	-0.276674	0	0.0971005	11.8037	11.6929	3.265	1.3884	0	0.275798	3.86668	-0.220527	0.324423	Missng
002201.SZ	正威新材	Materials	2014-04-30	20141	137620	1.21132	2.78501	108.6	-0.0586334	1	-0.172218	0	0.0570142	11.7283	11.7804	0.7394	0.7709	0	0.178245	4.01438	-0.256019	0.357088	Missng
002201.SZ	正威新材	Materials	2014-08-28	20142	181209	1.74012	2.87675	102.6	-0.081386	1	-0.119926	0	0.12214	11.8312	11.9961	1.2555	0.678	0	0.14065	4.05359	-0.2326	0.429401	-0.757229471081991
002201.SZ	正威新材	Materials	2014-11-03	20143	242883	1.82684	3.47938	102.4	-0.10863	1	-0.105162	0	0.0904399	11.8737	12.0141	2.016	1.0359	0	0.141856	4.36888	-0.158106	0.397975	Missng
002201.SZ	正威新材	Materials	2015-03-18	20144	312800	1.96692	4.22923	95.1	-0.0955065	1	-0.161595	0	0.126351	11.9755	12.0105	3.0754	1.4432	0	0.147599	4.89679	-0.116999	0.446886	-0.461482831965533
002201.SZ	正威新材	Materials	2015-05-04	20151	356441	1.05086	4.55515	94.3	-0.103083	1	-0.180775	0	0.0678775	11.7972	12.0267	0.6323	1.0593	0	0.144678	5.84919	-0.247963	0.469098	Missng
002201.SZ	正威新材	Materials	2015-09-18	20152	254465	0.545642	3.53913	85.3	0.0437976	0.688124	-0.0496672	0.311876	0.177281	11.9001	12.0448	1.7875	2.7836	0	0.160496	4.76138	-0.212505	0.358492	-0.197518356230578
002201.SZ	正威新材	Materials	2015-11-03	20153	327353	0.99922	4.45598	86	0.0784249	1	-0.0300224	0	0.129147	11.9413	12.2638	2.1279	2.5522	0	0.183725	4.81144	-0.344538	0.38998	Missng
002201.SZ	正威新材	Materials	2016-04-27	20161	409446	0.230808	4.38377	101.8	0.304411	0.952185	0.0478147	0	0.118721	11.9939	12.3624	0.7896	1.0186	0	0.280754	5.15101	-0.431922	0.245752	Missng
002201.SZ	正威新材	Materials	2016-08-29	20162	397938	0.551027	4.14399	91.5	0.251696	0.896351	0.103649	0	0.12413	12.1006	12.3748	1.619	1.515	0	0.267095	5.28292	-0.313994	0.290375	-0.0343399923568251
002201.SZ	正威新材	Materials	2016-10-25	20163	466733	0.221383	4.56495	98	0.240133	0.876082	0.123918	0	0.0954731	12.1474	12.4008	1.9461	1.2608	0	0.19469	6.07127	-0.424327	0.243675	Missng
002201.SZ	正威新材	Materials	2017-05-03	20171	356507	1.94105	3.6303	120.8	0.15615	0.865983	0.134017	0	0.135387	12.062	12.4607	0.6627	1.0641	0	0.281684	5.406	-0.394466	0.181461	Missng
002201.SZ	正威新材	Materials	2017-09-04	20172	365049	1.80682	3.71937	134	0.126466	0.779704	0.220296	0	0.124286	12.1683	12.4473	1.3762	1.0142	0	0.335591	5.06669	-0.321634	0.226401	-0.304102338648898
002201.SZ	正威新材	Materials	2017-10-26	20173	337454	1.83028	3.31422	134	0.0732998	0.818809	0.181191	0	0.114076	12.2143	12.4791	2.2212	0.7312	0	0.390039	5.61055	-0.395756	0.193748	Missng
002201.SZ	正威新材	Materials	2018-05-03	20181	315512	1.29275	3.33148	144.1	0.0244252	1	-0.173848	0	0.147811	12.1291	12.4473	0.7605	1.0819	0	0.399959	6.72161	-0.590067	0.229128	Missng
002201.SZ	正威新材	Materials	2018-08-29	20182	219429	0.6336	2.6497	152.6	0.031318	1	-0.0777748	0	0.125305	12.2352	12.4213	1.3593	1.0781	0	0.34787	6.53898	-0.518211	0.232911	-0.309661654294969
002201.SZ	正威新材	Materials	2018-10-25	20183	193829	0.483282	2.5753	159.6	0.0328869	1	-0.0261678	0	0.127834	12.2789	12.3769	2.2082	1.0099	0	0.368135	4.94578	-0.487769	0.324056	Missng
002201.SZ	正威新材	Materials	2019-05-07	20191	218431	0.003255	2.74906	151.34	-0.00618037	1	-0.0487343	0	0.144485	12.19	12.3822	0.716	1.1197	0	0.367155	6.38025	-0.438658	0.259016	Missng
002201.SZ	正威新材	Materials	2019-09-03	20192	812883	-0.262932	8.02913	139.67	-0.0100927	1	-0.141512	0	0.121371	12.2931	12.3436	1.5044	1.0738	0	0.37448	6.31877	-0.413444	0.273682	-0.338571828167182
002201.SZ	正威新材	Materials	2019-10-30	20193	650971	-1.68836	6.29002	143.14	0.0112521	1	-0.143198	0	0.123866	12.3357	12.34	2.2872	0.7533	0	0.36563	6.04513	-0.37488	0.201856	Missng
002201.SZ	正威新材	Materials	2020-05-07	20201	471771	-1.21708	4.76327	137.88	-0.299588	1	-0.00886086	0	0.130485	12.1182	12.3481	0.6365	1.0034	0	0.296077	8.16254	-0.156639	0.827999	Missng
002201.SZ	正威新材	Materials	2020-08-28	20202	514660	0.0998939	4.72201	139.37	-0.0795591	0.828791	0.171209	0	0.133998	12.3232	12.3949	1.5655	1.9674	0	0.303171	8.34824	-0.291108	0.20235	-0.391741009083764
002201.SZ	正威新材	Materials	2020-10-27	20203	469444	2.72919	4.15487	142.61	-0.00994427	0.750597	0.249403	0	0.143418	12.383	12.4555	2.1409	1.0916	0	0.327175	7.97339	-0.291624	0.212475	Missng
002201.SZ	正威新材	Materials	2021-04-30	20211	392312	1.35019	4.00662	173.55	0.519327	0.820057	0.179943	0	0.176729	12.4111	12.3902	1.0059	3.9302	0	0.30699	9.11093	-0.281229	0.287978	Missng
002201.SZ	正威新材	Materials	2021-09-02	20212	1.30979e+06	1.43707	11.5757	171.03	0.25765	0.89053	0.10947	0	0.124777	12.5005	12.3614	2.0934	3.8639	0	0.291218	9.99067	-0.506355	0.163196	-0.427170764767804
002201.SZ	正威新材	Materials	2021-11-01	20213	1.12361e+06	0.51783	10.153	191.94	0.108006	0.784829	0.215171	0	0.158848	12.5372	12.3559	2.8654	3.1349	0	0.344799	7.85652	-0.205107	0.158809	Missng
002201.SZ	正威新材	Materials	2022-05-06	20221	591127	-0.222603	5.84864	171.5	-0.206303	0.805701	0.194299	0	0.153141	12.4579	12.3903	0.9344	3.2043	0	0.37316	6.24865	-0.214391	0.163177	Missng
002201.SZ	正威新材	Materials	2022-08-29	20222	1.01264e+06	-0.813098	9.27746	145.54	-0.309055	0.907831	0.0921687	0	0.15369	12.505	12.3987	1.9272	3.2505	0	0.243388	5.41776	-0.299934	0.190599	-0.494319034512414
002201.SZ	正威新材	Materials	2022-11-02	20223	934446	0.226952	8.53883	142.01	-0.297149	0.999295	0.000704741	0	0.158008	12.5759	12.3881	2.727	2.7906	0	0.00234547	5.02506	-1.20019	0.871807	Missng
002088.SZ	鲁阳节能	Materials	2007-02-16	#VALUE!	394432	-0.629593	12.0987	#N/A	#N/A	#N/A	#N/A	#N/A	#N/A	#N/A	#N/A	#N/A	#N/A	#N/A	#N/A	#N/A	#VALUE!	#VALUE!	#VALUE!
002088.SZ	鲁阳节能	Materials	2007-04-24	20071	378014	-1.1773	20.224	#N/A	0.116893	1	-1.27618	0	0.0834123	10.8871	11.2351	3.8325	14.6934	0	0.282066	5.90171	0.0053388	0.170781	Missng
002088.SZ	鲁阳节能	Materials	2007-08-17	20072	622830	-3.15209	32.1514	#N/A	0.202444	1	-1.34667	0	0.104013	10.989	11.2946	9.9298	18.447	0	0	7.90383	-0.0137	0.0734811	Missng
002088.SZ	鲁阳节能	Materials	2007-11-07	20073	510076	-3.06823	27.3313	#N/A	0.291427	1	-1.72416	0	0.0562179	11.0203	11.3169	14.8781	17.454	0	0.385274	8.18909	-0.0538918	0.178621	Missng
002088.SZ	鲁阳节能	Materials	2008-03-03	20074	590615	-4.42233	27.1813	#N/A	0.235441	1	-1.04857	0	0.142875	11.1184	11.4176	20.4424	19.6855	0	0.287252	6.53162	-0.113042	0.165869	-1.57840717967004
002088.SZ	鲁阳节能	Materials	2008-04-25	20081	404840	-4.34034	16.1866	#N/A	-0.00300583	1	-1.01002	0	0.0906914	10.9961	11.493	3.5234	16.7243	0	0.266341	5.63963	-0.121338	0.172249	Missng
002088.SZ	鲁阳节能	Materials	2008-07-22	20082	382289	-1.76069	11.9285	#N/A	-0.0711233	1	-0.848567	0	0.121414	11.0929	11.6183	8.6625	17.7948	0	0.20531	3.85942	-0.0602282	0.18131	-0.316899459977694
002088.SZ	鲁阳节能	Materials	2008-10-21	20083	183198	-0.394775	5.4965	#N/A	-0.16568	1	-0.772371	0	0.0670236	11.1112	11.6958	12.9278	17.6885	0	0.228312	2.63551	-0.108443	0.21226	Missng
002088.SZ	鲁阳节能	Materials	2009-03-16	20084	279844	1.87978	9.62731	#N/A	-0.168157	1	-0.981362	0	0.132859	11.1874	11.6579	18.0394	18.2046	0	0.265807	4.83037	-0.0317342	0.260446	-0.594101233195405
002088.SZ	鲁阳节能	Materials	2009-04-28	20091	379282	2.80587	12.6034	#N/A	0.0835767	1	-1.24992	0	0.12932	11.0577	11.671	2.6466	15.6418	0	0.249489	5.0857	0.0344681	0.182554	Missng
002088.SZ	鲁阳节能	Materials	2009-08-18	20092	370691	2.99808	10.0437	#N/A	0.28826	1	-0.902177	0	0.133928	11.1717	11.7303	6.0941	17.0905	0	0.149245	5.24328	0.0608973	0.178922	-1.53770206663859
002088.SZ	鲁阳节能	Materials	2009-10-27	20093	492291	0.99431	11.751	#N/A	0.381457	0.455233	-0.364127	0.544767	0.0744204	11.2121	12.0238	7.3711	15.729	0	0.181938	5.69052	0.0565951	0.203117	Missng
002088.SZ	鲁阳节能	Materials	2010-03-01	20094	533003	-0.337031	16.6891	#N/A	0.374217	1	-1.5209	0	0.0967272	11.2995	11.9599	10.5937	15.0697	0	0	5.82901	0.0183711	0.156071	-2.2586012644489
002088.SZ	鲁阳节能	Materials	2010-04-28	20101	464682	-1.05647	17.4024	#N/A	0.294217	1	-2.4821	0	0.0872325	11.1728	11.9211	2.0026	16.5217	0	0.115538	5.7782	-0.196177	0.152669	Missng
002088.SZ	鲁阳节能	Materials	2010-08-11	20102	381385	-1.418	13.8434	#N/A	0.119489	1	-3.14583	0	0.0897923	11.274	11.9507	4.3961	14.7213	0	0	5.54263	-0.305027	0.119922	-1.33027880856099
002088.SZ	鲁阳节能	Materials	2010-10-29	20103	436370	-2.16488	13.6438	#N/A	0.0559086	1	-2.82216	0	0.0594537	11.3067	12.0015	6.7501	14.4107	0	0.175395	6.13061	-0.119164	0.136765	Missng
002088.SZ	鲁阳节能	Materials	2011-03-01	20104	406889	-2.09754	12.5379	#N/A	0.0801459	1	-2.50454	0	0.0987999	11.3944	12.0253	9.2681	13.3693	0	0	6.97966	-0.0801431	0.172864	-1.57499536714488
002088.SZ	鲁阳节能	Materials	2011-04-25	20111	381385	-2.71191	13.1396	#N/A	0.133992	1	-2.87448	0	0.0721417	11.5019	12.0019	1.439	11.7156	0	0.126459	6.42377	-0.111332	0.155846	Missng
002088.SZ	鲁阳节能	Materials	2011-08-23	20112	359859	-2.5446	12.6791	#N/A	0.114545	1	-3.49508	0	0.0987223	11.6111	12.0198	4.0377	12.4715	0	0	5.42487	-0.195846	0.180269	-0.869574178933824
002088.SZ	鲁阳节能	Materials	2011-10-26	20113	303704	-1.7416	10.9613	#N/A	0.113849	1	-3.27529	0	0.0653014	11.6546	12.0333	5.9861	11.91	0	0.272214	4.99771	-0.27449	0.199022	Missng
002088.SZ	鲁阳节能	Materials	2012-03-21	20114	255505	-0.824659	9.36339	#N/A	0.0383821	1	-3.38054	0	0.119089	11.7523	12.0483	7.8613	11.0399	0	0.202087	3.84818	-0.238159	0.226999	-1.0311073306068
002088.SZ	鲁阳节能	Materials	2012-04-23	20121	269543	-0.327571	9.12687	#N/A	-0.168864	1	-2.23753	0	0.0806072	11.58	12.0702	0.8753	6.664	0	0.13759	4.12079	-0.213074	0.264249	Missng
002088.SZ	鲁阳节能	Materials	2012-08-28	20122	199116	0.597425	6.29818	#N/A	-0.118769	1	-2.30931	0	0.116661	11.6848	12.0937	2.3281	7.3475	0	0.188569	3.51282	-0.119497	0.204792	-1.04727878185436
002088.SZ	鲁阳节能	Materials	2012-10-29	20123	196308	0.804549	6.71108	#N/A	-0.0436905	1	-2.79591	0	0.0877932	11.7274	12.0888	3.9506	7.9927	0	0.206963	3.48691	-0.171212	0.278538	Missng
002088.SZ	鲁阳节能	Materials	2013-04-24	20131	191629	0.578233	6.54314	#N/A	0.344947	1	-4.84515	0	0.0816076	11.6557	12.1054	0.8764	6.0594	0	0	4.78528	-0.202076	0.389603	Missng
002088.SZ	鲁阳节能	Materials	2013-08-16	20132	179228	0.788358	5.68108	#N/A	0.265376	1	-5.25335	0	0.107794	11.7578	12.1257	2.2227	6.8359	0	0	3.73252	-0.111968	0.340255	-1.03952774376346
002088.SZ	鲁阳节能	Materials	2013-10-22	20133	191863	1.05099	6.52588	#N/A	0.214273	1	-6.07846	0	0.0971005	11.8037	12.1196	3.8352	7.9961	0	0	3.86668	-0.220527	0.324423	Missng
002088.SZ	鲁阳节能	Materials	2014-04-01	20134	206603	1.21132	6.64101	108	0.16147	1	-2.72484	0	0.127274	11.9047	12.1463	5.855	8.424	0	0.245627	3.65513	-0.283128	0.383052	-0.94965209680391
002088.SZ	鲁阳节能	Materials	2014-04-30	20141	234915	1.21132	7.36709	108.6	-0.0586334	1	-2.77395	0	0.0570142	11.7283	12.1541	0.8193	5.5112	0	0.23746	4.01438	-0.256019	0.357088	Missng
002088.SZ	鲁阳节能	Materials	2014-08-26	20142	255973	1.74012	8.04098	102.7	-0.081386	1	-3.07944	0	0.12214	11.8312	12.1475	1.8734	5.1025	0	0.24523	4.05359	-0.2326	0.429401	-0.876772574231596
002088.SZ	鲁阳节能	Materials	2014-10-28	20143	292473	1.82684	7.62667	102.2	-0.10863	1	-2.32262	0	0.0904399	11.8737	12.2016	3.3195	6.0376	0	0.1777	4.36888	-0.158106	0.397975	Missng
002088.SZ	鲁阳节能	Materials	2015-04-24	20151	381853	1.05086	9.65747	93.8	-0.103083	1	-2.13445	0	0.0678775	11.7972	12.218	0.5017	3.155	0	0.181661	5.84919	-0.247963	0.469098	Missng
002088.SZ	鲁阳节能	Materials	2015-08-20	20152	347692	0.545642	8.71247	87.6	0.0437976	1	-2.53546	0	0.177281	11.9001	12.2145	1.0652	2.6601	0	0.240866	4.76138	-0.212505	0.358492	-0.910683186062711
002088.SZ	鲁阳节能	Materials	2015-10-30	20153	317743	0.99922	7.73286	85.9	0.0784249	1	-2.19572	0	0.129147	11.9413	12.2347	2.4054	4.3487	0	0.192262	4.81144	-0.344538	0.38998	Missng
002088.SZ	鲁阳节能	Materials	2016-04-28	20161	349564	0.230808	7.47032	100.5	0.304411	1	-2.36853	0	0.118721	11.9939	12.2819	0.5954	3.1432	0	0.188074	5.15101	-0.431922	0.245752	Missng
002088.SZ	鲁阳节能	Materials	2016-08-26	20162	384193	0.551027	8.86881	91.5	0.251696	1	-2.88734	0	0.12413	12.1006	12.2551	1.6118	5.0398	0	0.210501	5.28292	-0.313994	0.290375	-1.22297095134657
002088.SZ	鲁阳节能	Materials	2016-11-01	20163	444560	0.221383	11.3453	100.1	0.240133	1	-5.03487	0	0.0954731	12.1474	12.2453	3.8853	7.7282	0	0.218735	6.07127	-0.424327	0.243675	Missng
002088.SZ	鲁阳节能	Materials	2017-04-28	20171	397764	1.94105	9.82299	118.4	0.15615	1	-6.89979	0	0.135387	12.062	12.2823	0.9436	6.363	0	0.28285	5.406	-0.394466	0.181461	Missng
002088.SZ	鲁阳节能	Materials	2017-08-29	20172	446080	1.80682	10.8936	131.6	0.126466	1	-8.19288	0	0.124286	12.1683	12.2939	3.3234	9.5296	0	0.229197	5.06669	-0.321634	0.226401	-5.7734273510015
002088.SZ	鲁阳节能	Materials	2017-10-30	20173	492057	1.83028	11.164	132.8	0.0732998	1	-8.67914	0	0.114076	12.2143	12.3426	7.456	12.5407	0	0.355657	5.61055	-0.395756	0.193748	Missng
002088.SZ	鲁阳节能	Materials	2018-04-25	20181	532419	1.29275	12.7893	140.1	0.0244252	1	-13.3142	0	0.147811	12.1291	12.3832	2.6307	17.2648	0	1.85462	6.72161	-0.590067	0.229128	Missng
002088.SZ	鲁阳节能	Materials	2018-08-21	20182	483938	0.6336	8.94745	154	0.031318	1	-16.9268	0	0.125305	12.2352	12.4167	6.9455	19.5472	0	0.322213	6.53898	-0.518211	0.232911	-6.62215484975575
002088.SZ	鲁阳节能	Materials	2018-10-26	20183	344946	0.483282	6.15053	160.1	0.0328869	1	-20.3491	0	0.127834	12.2789	12.4765	10.4184	18.6017	0	0	4.94578	-0.487769	0.324056	Missng
002088.SZ	鲁阳节能	Materials	2019-04-23	20191	517600	0.003255	8.10229	151.72	-0.00618037	1	-26.5803	0	0.144485	12.19	12.5603	2.8027	15.6659	0	1.5132	6.38025	-0.438658	0.259016	Missng
002088.SZ	鲁阳节能	Materials	2019-08-26	20192	397792	-0.262932	6.59072	139.59	-0.0100927	1	-33.1156	0	0.121371	12.2931	12.5148	7.0986	16.7866	0	0.368793	6.31877	-0.413444	0.273682	-2.82209542416897
002088.SZ	鲁阳节能	Materials	2019-10-28	20193	388468	-1.68836	6.19457	142.7	0.0112521	1	-21.7623	0	0.123866	12.3357	12.5533	9.615	16.1665	0	0	6.04513	-0.37488	0.201856	Missng
002088.SZ	鲁阳节能	Materials	2020-05-06	20201	333851	-1.21708	6.1175	137.47	-0.299588	1	-19.9887	0	0.130485	12.1182	12.5816	1.4929	12.1344	0	0	8.16254	-0.156639	0.827999	Missng
002088.SZ	鲁阳节能	Materials	2020-08-28	20202	373276	0.0998939	5.88289	139.37	-0.0795591	1	-39.8655	0	0.133998	12.3232	12.6114	4.3076	13.3954	0	0	8.34824	-0.291108	0.20235	-9.67138944018121
002088.SZ	鲁阳节能	Materials	2020-11-03	20203	391723	2.72919	5.30622	144.51	-0.00994427	1	-40.9665	0	0.143418	12.383	12.66	8.0352	14.7239	0	0	7.97339	-0.291624	0.212475	Missng
002088.SZ	鲁阳节能	Materials	2021-04-02	20204	629330	1.35019	7.86083	165.8	0.0310437	1	-56.0292	0	0.101857	12.4818	12.7082	13.1867	15.921	0	0.559756	8.44603	-0.171069	0.224714	-9.32224998992544
002088.SZ	鲁阳节能	Materials	2021-05-11	20211	708901	1.35019	9.04188	194.36	0.519327	1	-72.0957	0	0.176729	12.4111	12.7428	3.8571	18.584	0	0	9.11093	-0.281229	0.287978	Missng
002088.SZ	鲁阳节能	Materials	2021-09-02	20212	966058	1.43707	10.0664	171.03	0.25765	#VALUE!	#VALUE!	#VALUE!	0.124777	12.5005	12.7517	8.6187	17.8331	0	0	9.99067	-0.506355	0.163196	-7.13963246733968
002088.SZ	鲁阳节能	Materials	2021-11-03	20213	1.31241e+06	0.51783	13.9333	188.7	0.108006	#VALUE!	#VALUE!	#VALUE!	0.158848	12.5372	12.7823	13.2612	17.6926	0	0	7.85652	-0.205107	0.158809	Missng
002088.SZ	鲁阳节能	Materials	2022-04-22	20214	704815	-0.222603	7.25155	173.65	0.0106208	#VALUE!	#VALUE!	#VALUE!	0.125491	12.6336	12.8536	16.9127	16.884	0	0	5.80343	-0.120014	0.160292	-6.95819395402487
002088.SZ	鲁阳节能	Materials	2022-05-09	20221	986842	-0.222603	11.9476	169.25	-0.206303	#VALUE!	#VALUE!	#VALUE!	0.153141	12.4579	12.8261	3.6129	18.6217	0	0	6.24865	-0.214391	0.163177	Missng
002088.SZ	鲁阳节能	Materials	2022-08-30	20222	1.3514e+06	-0.813098	11.5978	144.27	-0.309055	#VALUE!	#VALUE!	#VALUE!	0.15369	12.505	12.8833	9.3237	19.9783	0	0	5.41776	-0.299934	0.190599	-6.46117216887663
002088.SZ	鲁阳节能	Materials	2022-10-31	20223	1.0071e+06	0.226952	11.7143	141.7	-0.297149	1	-0.0882347	0	0.158008	12.5759	12.8351	13.8431	18.9393	0	0	5.02506	-1.20019	0.871807	Missng
002785.SZ	万里石	Materials	2016-02-17	20153	595800	0.129246	14.4239	80.1	0.0784249	1	-1.56094	0	0.129147	11.9413	11.5181	3.2089	2.8194	0	0.274799	4.81144	-0.344538	0.38998	Missng
002785.SZ	万里石	Materials	2016-04-22	20154	472200	0.230808	11.821	101.5	0.0664243	1	-1.69527	0	0.136415	12.0426	11.6037	4.5598	3.3534	0	0.298899	4.7437	-0.197966	0.41183	-0.545129770303346
002785.SZ	万里石	Materials	2016-05-04	20161	482400	0.230808	12.8449	99.8	0.304411	1	-1.70547	0	0.118721	11.9939	11.5802	1.0051	2.5265	0	0.306017	5.15101	-0.431922	0.245752	Missng
002785.SZ	万里石	Materials	2016-08-23	20162	533600	0.551027	11.9687	91.2	0.251696	1	-1.70204	0	0.12413	12.1006	11.655	1.9768	2.5358	0	0.249889	5.28292	-0.313994	0.290375	-0.0222908893458282
002785.SZ	万里石	Materials	2016-11-02	20163	536400	0.221383	12.2777	100.9	0.240133	1	-1.52367	0	0.0954731	12.1474	11.6527	3.5108	3.1687	0	0.259445	6.07127	-0.424327	0.243675	Missng
002785.SZ	万里石	Materials	2017-04-27	20164	403000	1.94105	8.67791	117.4	0.2018	1	-1.67417	0	0.118616	12.2341	11.708	4.8311	3.2198	0	0.259017	5.1992	-0.333724	0.331516	-0.210856558707618
002785.SZ	万里石	Materials	2017-05-05	20171	385600	1.94105	8.89439	119.6	0.15615	1	-1.76995	0	0.135387	12.062	11.6821	1.2014	3.3971	0	0.277219	5.406	-0.394466	0.181461	Missng
002785.SZ	万里石	Materials	2017-08-28	20172	380600	1.80682	7.84634	131.5	0.126466	1	-1.39321	0	0.124286	12.1683	11.7418	2.2098	3.1571	0	0.229346	5.06669	-0.321634	0.226401	-0.12048961678989
002785.SZ	万里石	Materials	2017-10-25	20173	363000	1.83028	7.61778	134.3	0.0732998	1	-1.47354	0	0.114076	12.2143	11.7392	3.47	2.9984	0	0.256424	5.61055	-0.395756	0.193748	Missng
002785.SZ	万里石	Materials	2018-05-03	20181	217200	1.29275	5.21654	144.1	0.0244252	1	-1.61131	0	0.147811	12.1291	11.6956	1.1741	2.5905	0	0.345192	6.72161	-0.590067	0.229128	Missng
002785.SZ	万里石	Materials	2018-08-27	20182	168400	0.6336	4.11898	153.2	0.031318	1	-1.5091	0	0.125305	12.2352	11.7201	2.1537	2.4389	0	0.255914	6.53898	-0.518211	0.232911	-0.0666284676157375
002785.SZ	万里石	Materials	2018-11-01	20183	177200	0.483282	4.15622	161.2	0.0328869	1	-1.39825	0	0.127834	12.2789	11.7387	2.5485	1.3837	0	0.23795	4.94578	-0.487769	0.324056	Missng
002785.SZ	万里石	Materials	2019-05-08	20191	214400	0.003255	4.57379	151.33	-0.00618037	1	-1.39695	0	0.144485	12.19	11.7712	0.6084	0.3491	0	0.266993	6.38025	-0.438658	0.259016	Missng
002785.SZ	万里石	Materials	2019-08-30	20192	221200	-0.262932	4.58638	138.66	-0.0100927	1	-1.40982	0	0.121371	12.2931	11.7871	1.4208	1.1457	0	0.286076	6.31877	-0.413444	0.273682	-0.114778104368931
002785.SZ	万里石	Materials	2019-11-04	20193	307400	-1.68836	6.13302	143.75	0.0112521	1	-1.57373	0	0.123866	12.3357	11.7747	1.5856	0.8606	0	0.259052	6.04513	-0.37488	0.201856	Missng
002785.SZ	万里石	Materials	2020-05-08	20201	341200	-1.21708	7.63552	138.3	-0.299588	1	-1.55195	0	0.130485	12.1182	11.6746	0.6148	1.1333	0	0.253506	8.16254	-0.156639	0.827999	Missng
002785.SZ	万里石	Materials	2020-09-02	20202	434200	0.0998939	9.6487	140.29	-0.0795591	1	-1.58628	0	0.133998	12.3232	11.6674	1.2435	1.2401	0	0.282537	8.34824	-0.291108	0.20235	-0.106247435916549
002785.SZ	万里石	Materials	2020-10-29	20203	403600	2.72919	8.73186	142.99	-0.00994427	1	-1.62977	0	0.143418	12.383	11.683	1.653	1.0016	0	0.297128	7.97339	-0.291624	0.212475	Missng
002785.SZ	万里石	Materials	2021-04-29	20204	368400	1.35019	6.68099	173.24	0.0310437	1	-1.35377	0	0.101857	12.4818	11.7865	2.6065	1.3579	0	0.294749	8.44603	-0.171069	0.224714	-0.304706251909302
002785.SZ	万里石	Materials	2021-05-06	20211	369800	1.35019	7.31519	178.32	0.519327	1	-1.4065	0	0.176729	12.4111	11.7596	2.1503	10.3926	0	0.261094	9.11093	-0.281229	0.287978	Missng
002785.SZ	万里石	Materials	2021-09-01	20212	388200	1.43707	6.766	170.86	0.25765	1	-1.48809	0	0.124777	12.5005	11.8265	2.8999	5.1287	0	0.296529	9.99067	-0.506355	0.163196	-0.0618742581176071
002785.SZ	万里石	Materials	2021-10-26	20213	549400	0.51783	9.48904	197.03	0.108006	1	-1.43585	0	0.158848	12.5372	11.7975	2.4811	2.1531	0	0.296966	7.85652	-0.205107	0.158809	Missng
002785.SZ	万里石	Materials	2022-04-28	20221	400000	-0.222603	7.23399	171.5	-0.206303	1	-1.16617	0	0.153141	12.4579	11.7651	0.9752	1.9589	0	0.265711	6.24865	-0.214391	0.163177	Missng
002785.SZ	万里石	Materials	2022-09-01	20222	529427	-0.813098	8.81813	143.72	-0.309055	1	-1.22353	0	0.15369	12.505	11.7976	1.2587	0.8637	0	0.21133	5.41776	-0.299934	0.190599	-0.0647966755334997
002785.SZ	万里石	Materials	2022-11-07	20223	619542	0.226952	10.4729	142.87	-0.297149	1	-0.744988	0	0.158008	12.5759	11.7922	1.6737	0.6521	0	0.113826	5.02506	-1.20019	0.871807	Missng
000789.SZ	万年青	Materials	2007-02-26	#VALUE!	185913	-0.629593	2.65582	#N/A	#N/A	#N/A	#N/A	#N/A	#N/A	#N/A	#N/A	#N/A	#N/A	#N/A	#N/A	#N/A	#VALUE!	#VALUE!	#VALUE!
000789.SZ	万年青	Materials	2007-04-25	20071	306450	-1.1773	3.61717	#N/A	0.116893	0.872547	0.127453	0	0.0834123	10.8871	12.2866	0.9068	0.8994	0	0.255108	5.90171	0.0053388	0.170781	Missng
000789.SZ	万年青	Materials	2007-08-21	20072	437542	-3.15209	4.58438	#N/A	0.202444	0.854961	0.145039	0	0.104013	10.989	12.3076	1.8991	1.1866	0	0	7.90383	-0.0137	0.0734811	Missng
000789.SZ	万年青	Materials	2007-10-30	20073	356939	-3.06823	3.85769	#N/A	0.291427	0.837295	0.162705	0	0.0562179	11.0203	12.3212	3.0142	1.5579	0	0.268668	8.18909	-0.0538918	0.178621	Missng
000789.SZ	万年青	Materials	2008-04-25	20074	361070	-4.34034	4.12977	#N/A	0.235441	0.698279	0.143355	0.158367	0.142875	11.1184	12.4782	4.5853	2.5936	0	0.293362	6.53162	-0.113042	0.165869	-2.39824056694019
000789.SZ	万年青	Materials	2008-05-06	20081	380469	-4.34034	3.4431	#N/A	-0.00300583	0.871231	0.128769	0	0.0906914	10.9961	12.7515	1.5862	7.2835	0	0.323039	5.63963	-0.121338	0.172249	Missng
000789.SZ	万年青	Materials	2008-09-01	20082	226856	-1.76069	2.46712	#N/A	-0.0711233	0.841207	0.158793	0	0.121414	11.0929	12.7411	3.4845	6.1633	0	0.345803	3.85942	-0.0602282	0.18131	-0.233028198286425
000789.SZ	万年青	Materials	2008-11-03	20083	135005	-0.394775	1.73762	#N/A	-0.16568	0.77254	0.22746	0	0.0670236	11.1112	12.8211	4.6783	4.2963	0	0.331213	2.63551	-0.108443	0.21226	Missng
000789.SZ	万年青	Materials	2009-04-15	20084	328209	2.80587	2.64751	#N/A	-0.168157	0.665479	0.334521	0	0.132859	11.1874	12.8731	6.2789	4.9049	0	0.292936	4.83037	-0.0317342	0.260446	-0.714466331703119
000789.SZ	万年青	Materials	2009-04-27	20091	341670	2.80587	2.42216	#N/A	0.0835767	0.688779	0.311221	0	0.12932	11.0577	12.9901	0.786	1.4495	0	0.213948	5.0857	0.0344681	0.182554	Missng
000789.SZ	万年青	Materials	2009-09-01	20092	241901	2.99808	1.81186	#N/A	0.28826	0.671778	0.328222	0	0.133928	11.1717	13.1415	1.6514	1.8233	0	0.211044	5.24328	0.0608973	0.178922	-0.764637588946098
000789.SZ	万年青	Materials	2009-10-28	20093	257737	0.99431	1.7303	#N/A	0.381457	0.692743	0.307257	0	0.0744204	11.2121	13.3159	2.99	2.4217	0	0.213316	5.69052	0.0565951	0.203117	Missng
000789.SZ	万年青	Materials	2010-04-02	20094	383636	-1.05647	2.221	#N/A	0.374217	0.706745	0.293255	0	0.0967272	11.2995	13.2696	6.0124	4.7488	0	0.233368	5.82901	0.0183711	0.156071	-0.733857280192289
000789.SZ	万年青	Materials	2010-05-10	20101	287826	-1.05647	1.86357	#N/A	0.294217	0.751334	0.248666	0	0.0872325	11.1728	13.3065	0.7642	2.7168	0	0.168977	5.7782	-0.196177	0.152669	Missng
000789.SZ	万年青	Materials	2010-09-02	20102	346421	-1.418	1.91315	#N/A	0.119489	0.706903	0.293097	0	0.0897923	11.274	13.3763	0.5953	-2.2049	0	0.23068	5.54263	-0.305027	0.119922	-0.608942232245759
000789.SZ	万年青	Materials	2010-11-01	20103	367404	-2.16488	1.91149	#N/A	0.0559086	0.58807	0.41193	0	0.0594537	11.3067	13.4087	2.1952	0.1039	0	0.269924	6.13061	-0.119164	0.136765	Missng
000789.SZ	万年青	Materials	2011-03-21	20104	642561	-2.09754	2.68755	#N/A	0.0801459	0.647616	0.352384	0	0.0987999	11.3944	13.398	8.5369	7.5491	0	0.300207	6.97966	-0.0801431	0.172864	-1.16066124068877
000789.SZ	万年青	Materials	2011-05-05	20111	663940	-2.71191	2.66647	#N/A	0.133992	0.709217	0.290783	0	0.0721417	11.5019	13.4333	3.8368	13.238	0	0.290911	6.42377	-0.111332	0.155846	Missng
000789.SZ	万年青	Materials	2011-08-12	20112	719368	-2.5446	2.8312	#N/A	0.114545	0.669511	0.330489	0	0.0987223	11.6111	13.465	10.2435	17.9177	0	0.312338	5.42487	-0.195846	0.180269	-1.61320213318002
000789.SZ	万年青	Materials	2011-11-02	20113	572881	-1.7416	2.36621	#N/A	0.113849	0.643678	0.356322	0	0.0653014	11.6546	13.4676	15.0534	16.0229	0	0.391098	4.99771	-0.27449	0.199022	Missng
000789.SZ	万年青	Materials	2012-04-06	20114	450941	-0.327571	2.17763	#N/A	0.0383821	0.618043	0.261704	0.120253	0.119089	11.7523	13.4628	18.4172	13.8629	0	0.363998	3.84818	-0.238159	0.226999	-1.97490785604618
000789.SZ	万年青	Materials	2012-05-02	20121	502013	-0.327571	2.37613	#N/A	-0.168864	0.745787	0.254213	0	0.0806072	11.58	13.4396	2.0078	7.3976	0	0.427556	4.12079	-0.213074	0.264249	Missng
000789.SZ	万年青	Materials	2012-08-28	20122	436688	0.597425	2.20908	#N/A	-0.118769	0.757955	0.242045	0	0.116661	11.6848	13.4151	3.1608	3.8507	0	0	3.51282	-0.119497	0.204792	-0.615444682744401
000789.SZ	万年青	Materials	2012-10-31	20123	467173	0.804549	2.20269	#N/A	-0.0436905	0.728206	0.271794	0	0.0877932	11.7274	13.4548	4.5566	3.3441	0	0.402021	3.48691	-0.171212	0.278538	Missng
000789.SZ	万年青	Materials	2013-05-03	20131	434262	0.578233	2.08954	#N/A	0.344947	0.837347	0.162653	0	0.0816076	11.6557	13.5235	1.8349	5.3613	0	0.355332	4.78528	-0.202076	0.389603	Missng
000789.SZ	万年青	Materials	2013-09-03	20132	443667	0.788358	2.19286	#N/A	0.265376	0.873661	0.126339	0	0.107794	11.7578	13.5035	5.2425	8.4505	0	0.368631	3.73252	-0.111968	0.340255	-1.58860496989927
000789.SZ	万年青	Materials	2013-10-30	20133	397460	1.05099	2.0525	#N/A	0.214273	0.915636	0.0843643	0	0.0971005	11.8037	13.525	9.1375	9.4728	0	0.417624	3.86668	-0.220527	0.324423	Missng
000789.SZ	万年青	Materials	2014-04-03	20134	398278	1.21132	2.03888	108.1	0.16147	0.876542	0.123458	0	0.127274	11.9047	13.5729	14.8149	11.2961	0	0.366352	3.65513	-0.283128	0.383052	-1.91304109225235
000789.SZ	万年青	Materials	2014-05-05	20141	395824	1.21132	2.13015	108.7	-0.0586334	0.86638	0.13362	0	0.0570142	11.7283	13.5534	3.4483	12.565	0	0.442488	4.01438	-0.256019	0.357088	Missng
000789.SZ	万年青	Materials	2014-09-02	20142	406047	1.74012	2.03251	102.2	-0.081386	0.790803	0.209197	0	0.12214	11.8312	13.6233	6.8245	13.8886	0	0.463248	4.05359	-0.2326	0.429401	-1.43535766209308
000789.SZ	万年青	Materials	2014-11-05	20143	444076	1.82684	2.06631	102.4	-0.10863	0.808363	0.191637	0	0.0904399	11.8737	13.6968	10.3903	13.2074	0	0.410826	4.36888	-0.158106	0.397975	Missng
000789.SZ	万年青	Materials	2015-03-31	20144	689422	1.96692	2.78049	95.8	-0.0955065	0.85293	0.14707	0	0.126351	11.9755	13.6918	15.3397	13.1086	0	0.522968	4.89679	-0.116999	0.446886	-1.67850521650047
000789.SZ	万年青	Materials	2015-04-30	20151	691057	1.05086	2.84101	94.2	-0.103083	0.888021	0.111979	0	0.0678775	11.7972	13.6949	1.8272	6.9251	0	0.479124	5.84919	-0.247963	0.469098	Missng
000789.SZ	万年青	Materials	2015-09-10	20152	423835	0.545642	2.13308	85.6	0.0437976	0.952399	0.0476009	0	0.177281	11.9001	13.6937	2.9774	4.7503	0	0.659027	4.76138	-0.212505	0.358492	-0.82833953546256
000789.SZ	万年青	Materials	2015-11-03	20153	437329	0.99922	2.0894	86	0.0784249	0.953471	0.0465293	0	0.129147	11.9413	13.6864	4.4581	4.4818	0	0.407222	4.81144	-0.344538	0.38998	Missng
000789.SZ	万年青	Materials	2016-04-05	20154	460637	0.230808	2.14197	89.3	0.0664243	0.917025	0.0829746	0	0.136415	12.0426	13.711	7.3226	6.1421	0	0.380822	4.7437	-0.197966	0.41183	-1.18836426235678
000789.SZ	万年青	Materials	2016-05-04	20161	423835	0.230808	2.10679	99.8	0.304411	1	-0.018441	0	0.118721	11.9939	13.6817	0.5325	0.4087	0	0.247364	5.15101	-0.431922	0.245752	Missng
000789.SZ	万年青	Materials	2016-08-30	20162	413408	0.551027	2.08592	91.9	0.251696	0.995552	0.00444761	0	0.12413	12.1006	13.6792	2.4085	4.5088	0	0.476788	5.28292	-0.313994	0.290375	-1.28793717687261
000789.SZ	万年青	Materials	2016-11-02	20163	445303	0.221383	2.27802	100.9	0.240133	0.99921	0.000790085	0	0.0954731	12.1474	13.6544	5.3434	7.3389	0	0.425435	6.07127	-0.424327	0.243675	Missng
000789.SZ	万年青	Materials	2017-05-03	20171	517066	1.94105	2.50524	120.8	0.15615	0.885471	0.114529	0	0.135387	12.062	13.6451	1.0843	3.3545	0	0.386372	5.406	-0.394466	0.181461	Missng
000789.SZ	万年青	Materials	2017-08-29	20172	495598	1.80682	2.51205	131.6	0.126466	0.99755	0.00244968	0	0.124286	12.1683	13.5947	3.9379	7.435	0	0.394069	5.06669	-0.321634	0.226401	-1.9023511046493
000789.SZ	万年青	Materials	2017-11-01	20173	524427	1.83028	2.43494	133.9	0.0732998	1	-0.0148151	0	0.114076	12.2143	13.6473	8.2009	10.1709	0	0.343367	5.61055	-0.395756	0.193748	Missng
000789.SZ	万年青	Materials	2018-04-11	20174	779586	1.29275	3.27858	136.5	0.0513616	0.837385	0.162615	0	0.117556	12.3003	13.6381	14.0862	11.8698	0	0.360318	5.91984	-0.263551	0.299511	-2.82527306615909
000789.SZ	万年青	Materials	2018-05-03	20181	797374	1.29275	3.34311	144.1	0.0244252	1	-0.103743	0	0.147811	12.1291	13.6832	6.0012	22.4468	0	0.243343	6.72161	-0.590067	0.229128	Missng
000789.SZ	万年青	Materials	2018-08-31	20182	766705	0.6336	3.48893	152	0.031318	1	-0.151856	0	0.125305	12.2352	13.655	13.4054	21.1765	0	0.302389	6.53898	-0.518211	0.232911	-4.31871573833363
000789.SZ	万年青	Materials	2018-11-01	20183	775293	0.483282	3.43724	161.2	0.0328869	1	-0.294617	0	0.127834	12.2789	13.7291	21.0382	20.1963	0	0.243121	4.94578	-0.487769	0.324056	Missng
000789.SZ	万年青	Materials	2019-04-02	20184	1.00285e+06	0.003255	3.7672	147.2	0.0214594	1	-0.0604595	0	0.105399	12.3635	13.8209	26.0854	18.0043	0	0.262922	5.61815	-0.423403	0.251999	-4.93866874164234
000789.SZ	万年青	Materials	2019-04-30	20191	868524	0.003255	3.69755	151.42	-0.00618037	1	-0.153278	0	0.144485	12.19	13.8167	4.6205	19.4811	0	0.0986737	6.38025	-0.438658	0.259016	Missng
000789.SZ	万年青	Materials	2019-08-22	20192	732786	-0.262932	3.19704	139.48	-0.0100927	1	-0.112243	0	0.121371	12.2931	13.8122	11.9742	20.9562	0	0.246697	6.31877	-0.413444	0.273682	-4.33658445668224
000789.SZ	万年青	Materials	2019-10-28	20193	772655	-1.68836	3.41629	142.7	0.0112521	1	-0.229959	0	0.123866	12.3357	13.8219	17.9117	18.9325	0	0.0988723	6.04513	-0.37488	0.201856	Missng
000789.SZ	万年青	Materials	2020-03-30	20194	948077	-2.86673	3.58435	137.77	0.0148617	0.843098	0.156902	0	0.108139	12.4197	13.9815	24.7451	18.0377	0	0.215229	7.35521	-0.1161	0.252591	-4.59314850150737
000789.SZ	万年青	Materials	2020-04-30	20201	1.16975e+06	-1.21708	4.74435	136.73	-0.299588	0.466667	-0.00139741	0.533333	0.130485	12.1182	13.976	4.4059	24.0839	0	0	8.16254	-0.156639	0.827999	Missng
000789.SZ	万年青	Materials	2020-08-24	20202	1.4257e+06	0.0998939	4.23626	139.28	-0.0795591	1	-0.00400804	0	0.133998	12.3232	14.1114	10.601	19.4743	0	0.0427007	8.34824	-0.291108	0.20235	-3.35550896547376
000789.SZ	万年青	Materials	2020-10-28	20203	1.14583e+06	2.72919	3.54374	142.71	-0.00994427	0.846396	0.153604	0	0.143418	12.383	14.162	15.3407	17.4549	0	0	7.97339	-0.291624	0.212475	Missng
000789.SZ	万年青	Materials	2021-03-30	20204	1.13389e+06	2.55431	3.39988	163.8	0.0310437	0.485066	0.514934	0	0.101857	12.4818	14.2302	21.2202	17.5337	0	0	8.44603	-0.171069	0.224714	-3.67894418647186
000789.SZ	万年青	Materials	2021-04-27	20211	1.05575e+06	1.35019	3.28112	173.27	0.519327	0.651793	0.348207	0	0.176729	12.4111	14.253	3.8442	16.3555	0	0	9.11093	-0.281229	0.287978	Missng
000789.SZ	万年青	Materials	2021-08-26	20212	937741	1.43707	2.83096	169.84	0.25765	0.667469	0.332531	0	0.124777	12.5005	14.2799	9.4775	19.0664	0	0	9.99067	-0.506355	0.163196	-3.16552108392001
000789.SZ	万年青	Materials	2021-10-26	20213	952895	0.51783	2.75332	197.03	0.108006	0.778012	0.221988	0	0.158848	12.5372	14.3249	12.9942	16.4961	0	0	7.85652	-0.205107	0.158809	Missng
000789.SZ	万年青	Materials	2022-04-19	20214	1.02945e+06	-0.222603	2.85882	173.68	0.0106208	0.760685	0.239315	0	0.125491	12.6336	14.3711	18.7957	16.2445	0	0	5.80343	-0.120014	0.160292	-3.50543506821991
000789.SZ	万年青	Materials	2022-05-05	20221	891496	-0.222603	2.53821	172.77	-0.206303	0.665739	0.066715	0.267546	0.153141	12.4579	14.4	2.3275	10.9392	0	0	6.24865	-0.214391	0.163177	Missng
000789.SZ	万年青	Materials	2022-08-23	20222	807769	-0.813098	2.39126	146.18	-0.309055	0.970139	0.0298606	0	0.15369	12.505	14.3972	5.0913	11.6725	0	0	5.41776	-0.299934	0.190599	-2.9156263541522
000789.SZ	万年青	Materials	2022-10-31	20223	627556	0.226952	2.0877	141.7	-0.297149	1	-1.56611	0	0.158008	12.5759	14.385	6.0435	9.3351	0	0	5.02506	-1.20019	0.871807	Missng
600425.SH	青松建化	Materials	2007-02-16	#VALUE!	129819	-0.629593	2.56794	#N/A	#N/A	#N/A	#N/A	#N/A	#N/A	#N/A	#N/A	#N/A	#N/A	#N/A	#N/A	#N/A	#VALUE!	#VALUE!	#VALUE!
600425.SH	青松建化	Materials	2007-05-09	20071	186592	-1.1773	3.43101	#N/A	0.116893	1	-0.0294648	0	0.0834123	10.8871	11.8198	0.4708	-0.1024	0	0.194645	5.90171	0.0053388	0.170781	Missng
600425.SH	青松建化	Materials	2007-08-06	20072	177715	-3.15209	2.96525	#N/A	0.202444	1	-0.0581919	0	0.104013	10.989	11.9577	3.0668	10.5587	0	0	7.90383	-0.0137	0.0734811	Missng
600425.SH	青松建化	Materials	2007-10-30	20073	206934	-3.06823	3.54484	#N/A	0.291427	1	-0.15592	0	0.0562179	11.0203	11.9366	6.8914	13.0819	0	0.248883	8.18909	-0.0538918	0.178621	Missng
600425.SH	青松建化	Materials	2008-04-30	20081	370859	-4.34034	6.79963	#N/A	-0.00300583	1	-0.00927304	0	0.0906914	10.9961	12.2352	0.4823	2.5357	0	0.254275	5.63963	-0.121338	0.172249	Missng
600425.SH	青松建化	Materials	2008-08-27	20082	221335	-1.76069	4.12075	#N/A	-0.0711233	1	-0.203014	0	0.121414	11.0929	12.277	3.6614	13.0601	0	0.390596	3.85942	-0.0602282	0.18131	-0.967543158206849
600425.SH	青松建化	Materials	2008-10-28	20083	150877	-0.394775	3.1657	#N/A	-0.16568	1	-0.40595	0	0.0670236	11.1112	12.3027	7.6591	15.0632	0	0.321258	2.63551	-0.108443	0.21226	Missng
600425.SH	青松建化	Materials	2009-04-13	20084	503168	2.80587	8.06222	#N/A	-0.168157	0.898235	0.101765	0	0.132859	11.1874	12.3282	8.472	13.1414	0	0.240974	4.83037	-0.0317342	0.260446	-0.953182717805378
600425.SH	青松建化	Materials	2009-04-28	20091	451892	2.80587	6.30719	#N/A	0.0835767	1	-0.0822155	0	0.12932	11.0577	12.4503	0.8689	10.5649	0	0.0645096	5.0857	0.0344681	0.182554	Missng
600425.SH	青松建化	Materials	2009-08-05	20092	500585	2.99808	6.39554	#N/A	0.28826	1	-0.0526363	0	0.133928	11.1717	12.504	5.7836	18.7335	0	0.141382	5.24328	0.0608973	0.178922	-2.1056087679121
600425.SH	青松建化	Materials	2009-10-30	20093	410207	0.99431	5.22328	#N/A	0.381457	1	-0.35097	0	0.0744204	11.2121	12.5736	10.1877	19.0429	0	0.126083	5.69052	0.0565951	0.203117	Missng
600425.SH	青松建化	Materials	2010-02-09	20094	688720	-0.337031	7.50439	#N/A	0.374217	0.842423	0.157577	0	0.0967272	11.2995	12.6335	11.0806	17.6417	0	0.131685	5.82901	0.0183711	0.156071	-2.15562461926919
600425.SH	青松建化	Materials	2010-05-04	20101	791641	-1.05647	6.8606	#N/A	0.294217	0.961366	0.0386344	0	0.0872325	11.1728	12.7295	0.9022	11.401	0	0.137768	5.7782	-0.196177	0.152669	Missng
600425.SH	青松建化	Materials	2010-08-11	20102	815250	-1.418	7.55339	#N/A	0.119489	0.951085	0.0489152	0	0.0897923	11.274	12.7475	4.968	18.2255	0	0.124923	5.54263	-0.305027	0.119922	-3.89332765170271
600425.SH	青松建化	Materials	2010-11-03	20103	891809	-2.16488	7.29371	#N/A	0.0559086	0.972177	0.027823	0	0.0594537	11.3067	13.0138	8.6478	19.1147	0	0.145567	6.13061	-0.119164	0.136765	Missng
600425.SH	青松建化	Materials	2011-03-16	20104	1.11871e+06	-2.09754	9.33011	#N/A	0.0801459	0.965236	0.0347645	0	0.0987999	11.3944	13.0044	11.012	18.1624	0	0.16519	6.97966	-0.0801431	0.172864	-3.72177473506322
600425.SH	青松建化	Materials	2011-04-27	20111	1.20248e+06	-2.71191	8.58943	#N/A	0.133992	0.935214	0.0647864	0	0.0721417	11.5019	13.0795	0.4563	2.8396	0	0.219217	6.42377	-0.111332	0.155846	Missng
600425.SH	青松建化	Materials	2011-07-21	20112	999515	-2.5446	5.90483	#N/A	0.114545	1	-0.0301414	0	0.0987223	11.6111	13.1917	5.2043	21.5899	0	0.136425	5.42487	-0.195846	0.180269	-0.684743260415299
600425.SH	青松建化	Materials	2011-11-01	20113	730489	-1.7416	4.40043	#N/A	0.113849	1	-0.047691	0	0.0653014	11.6546	13.2635	10.5878	25.2518	0	0.123371	4.99771	-0.27449	0.199022	Missng
600425.SH	青松建化	Materials	2012-03-19	20114	678311	-0.824659	3.9613	#N/A	0.0383821	0.925038	0.0749624	0	0.119089	11.7523	13.2964	12.2067	22.2519	0	0.132343	3.84818	-0.238159	0.226999	-0.540862855953464
600425.SH	青松建化	Materials	2012-05-03	20121	643845	-0.327571	3.16301	#N/A	-0.168864	0.93255	0.0674497	0	0.0806072	11.58	13.4445	0.0606	-7.8583	0	0.0957424	4.12079	-0.213074	0.264249	Missng
600425.SH	青松建化	Materials	2012-08-20	20122	700425	0.597425	3.50856	#N/A	-0.118769	0.522826	-0.0516958	0.477174	0.116661	11.6848	13.7839	2.1104	10.6625	0	0.162708	3.51282	-0.119497	0.204792	-2.9537744213931
600425.SH	青松建化	Materials	2012-11-02	20123	655615	0.804549	3.33128	#N/A	-0.0436905	1	-0.101773	0	0.0877932	11.7274	13.7231	2.6887	5.651	0	0.146604	3.48691	-0.171212	0.278538	Missng
600425.SH	青松建化	Materials	2013-04-15	20124	690774	0.578233	2.74001	#N/A	0.0147038	0.462956	0.10583	0.431213	0.120925	11.8304	13.9337	2.8158	5.4834	0	0.18941	3.73254	-0.167108	0.327351	-2.63695148823403
600425.SH	青松建化	Materials	2013-05-03	20131	626660	0.578233	3.22641	#N/A	0.344947	0.819962	0.180038	0	0.0816076	11.6557	13.7662	-0.6833	-72.4416	0	0.0681442	4.78528	-0.202076	0.389603	Missng
600425.SH	青松建化	Materials	2013-08-27	20132	541865	0.788358	2.73656	#N/A	0.265376	0.937585	0.0624148	0	0.107794	11.7578	13.8032	0.7827	0.4454	0	0.212808	3.73252	-0.111968	0.340255	-0.716830318148825
600425.SH	青松建化	Materials	2013-11-04	20133	526698	1.05099	2.73388	#N/A	0.214273	1	-0.144777	0	0.0971005	11.8037	13.7972	1.2645	1.5184	0	0	3.86668	-0.220527	0.324423	Missng
600425.SH	青松建化	Materials	2014-04-09	20134	552895	1.21132	2.24038	109.2	0.16147	0.651223	0.348777	0	0.127274	11.9047	13.9854	2.0664	3.5348	0	0.0121383	3.65513	-0.283128	0.383052	-0.419855399252901
600425.SH	青松建化	Materials	2014-05-07	20141	685259	1.21132	2.40592	108.5	-0.0586334	0.643189	0.356811	0	0.0570142	11.7283	14.0042	-0.8848	-94.6824	0	0.291124	4.01438	-0.256019	0.357088	Missng
600425.SH	青松建化	Materials	2014-08-27	20142	705941	1.74012	2.22253	102.6	-0.081386	0.501589	0.201167	0.297244	0.12214	11.8312	14.062	-0.9079	-19.6457	0	0.28375	4.05359	-0.2326	0.429401	-0.499148421955917
600425.SH	青松建化	Materials	2014-11-05	20143	890698	1.82684	2.63342	102.4	-0.10863	0.513839	0.279866	0.206295	0.0904399	11.8737	14.0275	-0.8566	-14.2493	0	0.501454	4.36888	-0.158106	0.397975	Missng
600425.SH	青松建化	Materials	2015-04-16	20144	1.21609e+06	1.05086	3.46312	94.2	-0.0955065	0.54026	0.45974	0	0.126351	11.9755	14.0027	1.3048	-4.3349	0	0.661279	4.89679	-0.116999	0.446886	-0.523308695497355
600425.SH	青松建化	Materials	2015-05-12	20151	1.24781e+06	1.05086	3.5588	93.6	-0.103083	0.382641	0.25498	0.362379	0.0678775	11.7972	13.9817	-1.0809	-165.826	0	0.513073	5.84919	-0.247963	0.469098	Missng
600425.SH	青松建化	Materials	2015-09-07	20152	653547	0.545642	2.17157	86.2	0.0437976	0.827896	0.172104	0	0.177281	11.9001	14.0249	-1.6585	-40.7871	0	0.374372	4.76138	-0.212505	0.358492	0.00137188224400879
600425.SH	青松建化	Materials	2015-11-03	20153	791426	0.99922	2.43357	86	0.0784249	0.860727	0.139273	0	0.129147	11.9413	14.0133	-1.8416	-30.3261	0	0.379593	4.81144	-0.344538	0.38998	Missng
600425.SH	青松建化	Materials	2016-04-13	20154	708698	0.230808	2.43218	94.6	0.0664243	0.799947	0.200053	0	0.136415	12.0426	13.9287	-5.6694	-53.0758	0	0.398412	4.7437	-0.197966	0.41183	0.00684745839492294
600425.SH	青松建化	Materials	2016-05-04	20161	646653	0.230808	2.24076	99.8	0.304411	0.83935	0.16065	0	0.118721	11.9939	13.9337	-1.1088	-186.505	0	0.330384	5.15101	-0.431922	0.245752	Missng
600425.SH	青松建化	Materials	2016-09-02	20162	597016	0.551027	2.21247	91.6	0.251696	0.881839	0.118161	0	0.12413	12.1006	13.9183	-0.9792	-34.6744	0	0.299517	5.28292	-0.313994	0.290375	-0.0262259382345412
600425.SH	青松建化	Materials	2016-11-01	20163	621834	0.221383	2.29232	100.1	0.240133	0.931935	0.0680652	0	0.0954731	12.1474	13.9046	-0.7454	-20.2394	0	0.25596	6.07127	-0.424327	0.243675	Missng
600425.SH	青松建化	Materials	2017-04-18	20164	668713	1.94105	2.54434	116.5	0.2018	0.836344	0.163656	0	0.118616	12.2341	13.8154	-4.3784	-41.3306	0	0.306553	5.1992	-0.333724	0.331516	-0.28540994503542
600425.SH	青松建化	Materials	2017-05-04	20171	599774	1.94105	2.33302	120.2	0.15615	0.769853	0.230147	0	0.135387	12.062	13.8101	-1.283	-176.378	0	0.192432	5.406	-0.394466	0.181461	Missng
600425.SH	青松建化	Materials	2017-08-03	20172	519804	1.80682	2.17469	126.8	0.126466	0.785221	0.214779	0	0.124286	12.1683	13.8042	-0.6848	-24.706	0	0.1669	5.06669	-0.321634	0.226401	-0.061038722413996
600425.SH	青松建化	Materials	2017-10-26	20173	550137	1.83028	2.29759	134	0.0732998	0.91661	0.08339	0	0.114076	12.2143	13.8126	1.4399	-3.3286	0	0.220548	5.61055	-0.395756	0.193748	Missng
600425.SH	青松建化	Materials	2018-04-24	20174	529455	1.29275	0.591821	140	0.0513616	0.818676	0.181324	0	0.117556	12.3003	13.7939	2.6524	-2.892	0	0.149191	5.91984	-0.263551	0.299511	-0.33308203409231
600425.SH	青松建化	Materials	2018-05-03	20181	508774	1.29275	2.22994	144.1	0.0244252	0.780227	0.219773	0	0.147811	12.1291	13.7376	-0.5678	-122.86	0	0.252424	6.72161	-0.590067	0.229128	Missng
600425.SH	青松建化	Materials	2018-07-30	20182	452243	0.6336	2.03651	147.8	0.031318	0.658013	0.341987	0	0.125305	12.2352	13.7827	1.4023	3.0655	0	0.276445	6.53898	-0.518211	0.232911	-0.102274580292882
600425.SH	青松建化	Materials	2018-11-02	20183	459137	0.483282	2.05679	161.9	0.0328869	0.933898	0.0661024	0	0.127834	12.2789	13.7849	5.7916	14.2495	0	0.319193	4.94578	-0.487769	0.324056	Missng
600425.SH	青松建化	Materials	2019-04-24	20184	686637	0.003255	2.83557	151.4	0.0214594	0.813474	0.186526	0	0.105399	12.3635	13.6336	3.0831	-1.0286	0	0.319425	5.61815	-0.423403	0.251999	-0.473125735712447
600425.SH	青松建化	Materials	2019-05-07	20191	510152	0.003255	2.24572	151.34	-0.00618037	0.635826	0.364174	0	0.144485	12.19	13.6582	-0.595	-55.8056	0	0.576496	6.38025	-0.438658	0.259016	Missng
600425.SH	青松建化	Materials	2019-09-04	20192	550137	-0.262932	2.33313	139.96	-0.0100927	0.619297	0.380703	0	0.121371	12.2931	13.6925	4.5134	18.9022	0	0.60874	6.31877	-0.413444	0.273682	-0.364066496652286
600425.SH	青松建化	Materials	2019-11-04	20193	479819	-1.68836	2.30527	143.75	0.0112521	0.758822	0.241178	0	0.123866	12.3357	13.7023	10.2215	26.4044	0	0.652762	6.04513	-0.37488	0.201856	Missng
600425.SH	青松建化	Materials	2020-04-02	20194	504637	-1.21708	2.76036	136.58	0.0148617	0.742439	0.228379	0.0291816	0.108139	12.4197	13.5909	4.9746	4.2447	0	0.415684	7.35521	-0.1161	0.252591	-0.849172839340856
600425.SH	青松建化	Materials	2020-05-07	20201	565304	-1.21708	3.04398	137.88	-0.299588	0.92505	0.0749502	0	0.130485	12.1182	13.5651	-0.6675	-47.7992	0	0.23671	8.16254	-0.156639	0.827999	Missng
600425.SH	青松建化	Materials	2020-09-01	20202	806592	0.0998939	3.57091	140.29	-0.0795591	0.984175	0.015825	0	0.133998	12.3232	13.636	3.0519	9.4655	0	0	8.34824	-0.291108	0.20235	-0.281430196173115
600425.SH	青松建化	Materials	2020-11-04	20203	544622	2.72919	2.81036	144.92	-0.00994427	0.999664	0.000335844	0	0.143418	12.383	13.6442	5.3216	11.9513	0	0	7.97339	-0.291624	0.212475	Missng
600425.SH	青松建化	Materials	2021-03-31	20204	594259	2.55431	2.90343	163.9	0.0310437	0.851625	0.148375	0	0.101857	12.4818	13.6264	6.039	9.298	0	0	8.44603	-0.171069	0.224714	-0.618085189118858
600425.SH	青松建化	Materials	2021-05-11	20211	536349	1.35019	2.90965	194.36	0.519327	0.870889	0.129111	0	0.176729	12.4111	13.5949	-0.4501	-17.2711	0	0.197548	9.11093	-0.281229	0.287978	Missng
600425.SH	青松建化	Materials	2021-09-03	20212	576334	1.43707	3.06732	171.97	0.25765	0.910697	0.0893029	0	0.124777	12.5005	13.6227	3.149	9.4819	0	0.172201	9.99067	-0.506355	0.163196	-2.00646628546281
600425.SH	青松建化	Materials	2021-11-02	20213	475683	0.51783	2.62616	190.76	0.108006	0.911881	0.0881192	0	0.158848	12.5372	13.6518	5.2942	9.0865	0	0.187956	7.85652	-0.205107	0.158809	Missng
600425.SH	青松建化	Materials	2022-04-22	20214	544622	-0.222603	2.92147	173.65	0.0106208	0.849602	0.150398	0	0.125491	12.6336	13.6515	6.0996	7.9767	0	0.193814	5.80343	-0.120014	0.160292	-2.35836640545132
600425.SH	青松建化	Materials	2022-05-09	20221	552895	-0.222603	2.9849	169.25	-0.206303	0.901808	0.098192	0	0.153141	12.4579	13.649	0.2775	0.4488	0	0.165642	6.24865	-0.214391	0.163177	Missng
600425.SH	青松建化	Materials	2022-09-06	20222	637001	-0.813098	2.94666	143.83	-0.309055	0.898795	0.101205	0	0.15369	12.505	13.7161	4.1033	12.8045	0	0.153964	5.41776	-0.299934	0.190599	-1.94472953554168
600425.SH	青松建化	Materials	2022-11-03	20223	501880	0.226952	2.81553	142.23	-0.297149	1	-0.00467536	0	0.158008	12.5759	13.6762	6.6061	12.6321	0	0.0503105	5.02506	-1.20019	0.871807	Missng
002302.SZ	西部建设	Materials	2009-12-18	20093	429100	0.99431	8.40604	#N/A	0.381457	1	-0.621237	0	0.0744204	11.2121	11.5993	11.6757	12.1267	0	0.174191	5.69052	0.0565951	0.203117	Missng
002302.SZ	西部建设	Materials	2010-04-14	20094	477400	-1.05647	11.5944	#N/A	0.374217	1	-0.496482	0	0.0967272	11.2995	11.8824	10.6617	9.6178	0	0.182595	5.82901	0.0183711	0.156071	-3.51042155351857
002302.SZ	西部建设	Materials	2010-04-23	20101	493500	-1.05647	14.451	#N/A	0.294217	1	-0.736693	0	0.0872325	11.1728	11.8086	-1.5346	-163.066	0	0.169142	5.7782	-0.196177	0.152669	Missng
002302.SZ	西部建设	Materials	2010-08-24	20102	506310	-1.418	9.94158	#N/A	0.119489	1	-0.697247	0	0.0897923	11.274	11.9501	2.3536	6.3943	0	0.211701	5.54263	-0.305027	0.119922	-0.753087078832295
002302.SZ	西部建设	Materials	2010-10-29	20103	498750	-2.16488	8.95583	#N/A	0.0559086	1	-0.97078	0	0.0594537	11.3067	12.0366	7.6775	9.6714	0	0.156415	6.13061	-0.119164	0.136765	Missng
002302.SZ	西部建设	Materials	2011-03-01	20104	476280	-2.09754	12.5986	#N/A	0.0801459	1	-0.820933	0	0.0987999	11.3944	11.9503	9.5238	8.5722	0	0.197274	6.97966	-0.0801431	0.172864	-1.11869982365319
002302.SZ	西部建设	Materials	2011-04-26	20111	427140	-2.71191	7.48497	#N/A	0.133992	0.442293	-0.553174	0.557707	0.0721417	11.5019	12.0873	-1.7614	-108.05	0	0.247136	6.42377	-0.111332	0.155846	Missng
002302.SZ	西部建设	Materials	2011-08-24	20112	393960	-2.5446	4.43164	#N/A	0.114545	1	-0.703906	0	0.0987223	11.6111	12.368	3.0357	4.5023	0	0.293962	5.42487	-0.195846	0.180269	-1.14927417666336
002302.SZ	西部建设	Materials	2011-10-26	20113	343560	-1.7416	3.81641	#N/A	0.113849	1	-1.18545	0	0.0653014	11.6546	12.4237	7.8788	6.4178	0	0.34758	4.99771	-0.27449	0.199022	Missng
002302.SZ	西部建设	Materials	2012-04-16	20114	308490	-0.327571	3.73204	#N/A	0.0383821	1	-0.705139	0	0.119089	11.7523	12.4015	9.9915	5.8601	0	0.341305	3.84818	-0.238159	0.226999	-1.28853150109853
002302.SZ	西部建设	Materials	2012-04-23	20121	308490	-0.327571	4.63071	#N/A	-0.168864	0.484938	-0.372739	0.515062	0.0806072	11.58	12.3505	-1.8675	-145.214	0	0.416705	4.12079	-0.213074	0.264249	Missng
002302.SZ	西部建设	Materials	2012-08-03	20122	253050	0.597425	2.96233	#N/A	-0.118769	1	-0.737443	0	0.116661	11.6848	12.564	2.2546	3.5379	0	0	3.51282	-0.119497	0.204792	-0.708238466332526
002302.SZ	西部建设	Materials	2012-10-23	20123	262500	0.804549	2.69168	#N/A	-0.0436905	1	-0.789929	0	0.0877932	11.7274	12.679	5.4047	5.5816	0	0.371866	3.48691	-0.171212	0.278538	Missng
002302.SZ	西部建设	Materials	2013-03-29	20124	576288	0.423332	5.22433	#N/A	0.0147038	1	-0.301382	0	0.120925	11.8304	12.6284	8.3406	6.3234	0	0.361026	3.73254	-0.167108	0.327351	-0.784497610100476
002302.SZ	西部建设	Materials	2013-05-03	20131	520542	0.578233	2.4214	#N/A	0.344947	0.294044	-0.392796	0.705956	0.0816076	11.6557	13.42	-0.8344	-5.9742	0	0.32443	4.78528	-0.202076	0.389603	Missng
002302.SZ	西部建设	Materials	2013-08-23	20132	522095	0.788358	2.02558	#N/A	0.265376	1	-1.17722	0	0.107794	11.7578	13.6289	3.1852	3.4149	0	0.331448	3.73252	-0.111968	0.340255	-0.174904784442392
002302.SZ	西部建设	Materials	2013-10-30	20133	530034	1.05099	1.95447	#N/A	0.214273	1	-1.39725	0	0.0971005	11.8037	13.6939	6.5143	4.6897	0	0.294654	3.86668	-0.220527	0.324423	Missng
002302.SZ	西部建设	Materials	2014-04-15	20134	630695	1.21132	2.2918	109.8	0.16147	1	-1.20427	0	0.127274	11.9047	13.7082	10.2719	5.2389	0	0.285806	3.65513	-0.283128	0.383052	-0.545818647353591
002302.SZ	西部建设	Materials	2014-05-05	20141	595599	1.21132	2.20349	108.7	-0.0586334	1	-1.39591	0	0.0570142	11.7283	13.6971	-1.2207	-9.413	0	0.309494	4.01438	-0.256019	0.357088	Missng
002302.SZ	西部建设	Materials	2014-08-22	20142	603857	1.74012	2.02054	102.7	-0.081386	1	-1.4423	0	0.12214	11.8312	13.8032	1.0822	0.5565	0	0.297552	4.05359	-0.2326	0.429401	-0.333148649537082
002302.SZ	西部建设	Materials	2014-10-28	20143	634824	1.82684	1.83817	102.2	-0.10863	1	-1.89443	0	0.0904399	11.8737	13.9874	3.2091	2.6716	0	0.283931	4.36888	-0.158106	0.397975	Missng
002302.SZ	西部建设	Materials	2015-04-09	20144	1.21081e+06	1.05086	2.92697	94.7	-0.0955065	0.620775	-1.66964	0.379225	0.126351	11.9755	13.8992	6.0568	3.5797	0	0.568402	4.89679	-0.116999	0.446886	-0.626753607228674
002302.SZ	西部建设	Materials	2015-04-28	20151	1.44048e+06	1.05086	3.55566	94.1	-0.103083	1	-3.36133	0	0.0678775	11.7972	13.8294	-0.5221	-6.3941	0	0.586664	5.84919	-0.247963	0.469098	Missng
002302.SZ	西部建设	Materials	2015-08-31	20152	882560	0.545642	2.32171	86.3	0.0437976	0.671046	-2.08662	0.328954	0.177281	11.9001	13.9369	1.403	1.2417	0	0.548794	4.76138	-0.212505	0.358492	-0.0944990668945474
002302.SZ	西部建设	Materials	2015-10-27	20153	878431	0.99922	2.0565	85.9	0.0784249	1	-2.24922	0	0.129147	11.9413	14.0846	3.5063	3.2673	0	0.354392	4.81144	-0.344538	0.38998	Missng
002302.SZ	西部建设	Materials	2016-04-05	20154	830948	0.230808	2.08932	89.3	0.0664243	1	-1.77169	0	0.136415	12.0426	14.0431	5.1748	3.5618	0	0.448491	4.7437	-0.197966	0.41183	-0.981125119860898
002302.SZ	西部建设	Materials	2016-04-26	20161	779337	0.230808	2.08165	101.8	0.304411	1	-2.44139	0	0.118721	11.9939	14.0022	0.0285	-2.4024	0	0.363746	5.15101	-0.431922	0.245752	Missng
002302.SZ	西部建设	Materials	2016-08-24	20162	846432	0.551027	2.01826	91.2	0.251696	0.520665	-1.25486	0.479335	0.12413	12.1006	14.0807	1.4099	1.4942	0	0.448337	5.28292	-0.313994	0.290375	-0.262175556360858
002302.SZ	西部建设	Materials	2016-10-28	20163	821658	0.221383	1.89186	99.2	0.240133	1	-3.04555	0	0.0954731	12.1474	14.1767	2.6267	2.2662	0	0.468264	6.07127	-0.424327	0.243675	Missng
002302.SZ	西部建设	Materials	2017-04-13	20164	2.21208e+06	1.94105	3.42431	117.9	0.2018	1	-3.80132	0	0.118616	12.2341	14.1626	4.6504	2.7841	0	1.60262	5.1992	-0.333724	0.331516	-1.08328193520677
002302.SZ	西部建设	Materials	2017-05-02	20171	2.49285e+06	1.94105	3.84433	120.7	0.15615	1	-3.37583	0	0.135387	12.062	14.1251	-0.8359	-6.0376	0	0.357803	5.406	-0.394466	0.181461	Missng
002302.SZ	西部建设	Materials	2017-08-24	20172	2.19763e+06	1.80682	2.99146	131.2	0.126466	1	-1.98247	0	0.124286	12.1683	14.2976	0.4527	-0.1688	0	0.303178	5.06669	-0.321634	0.226401	-0.0940388058883611
002302.SZ	西部建设	Materials	2017-10-24	20173	1.88486e+06	1.83028	2.62842	134.2	0.0732998	1	-1.52942	0	0.114076	12.2143	14.3566	1.7213	1.1876	0	0.191677	5.61055	-0.395756	0.193748	Missng
002302.SZ	西部建设	Materials	2018-04-09	20174	1.97054e+06	1.29275	2.8754	135.2	0.0513616	0.498162	-0.452153	0.501838	0.117556	12.3003	14.4157	2.4383	0.9546	0	0.392587	5.91984	-0.263551	0.299511	-1.12499582903164
002302.SZ	西部建设	Materials	2018-04-25	20181	1.84177e+06	1.29275	2.84593	140.1	0.0244252	1	-1.6838	0	0.147811	12.1291	14.3766	-0.5186	-4.0981	0	0.135851	6.72161	-0.590067	0.229128	Missng
002302.SZ	西部建设	Materials	2018-08-23	20182	1.65495e+06	0.6336	2.38758	153.5	0.031318	1	-2.05711	0	0.125305	12.2352	14.4796	1.0858	1.2083	0	0.351759	6.53898	-0.518211	0.232911	-0.225939277112178
002302.SZ	西部建设	Materials	2018-10-26	20183	1.48579e+06	0.483282	2.07266	160.1	0.0328869	1	-1.48649	0	0.127834	12.2789	14.5771	2.1643	1.8769	0	0.254721	4.94578	-0.487769	0.324056	Missng
002302.SZ	西部建设	Materials	2019-04-04	20184	1.97306e+06	0.003255	2.62624	148	0.0214594	1	-2.10378	0	0.105399	12.3635	14.4989	3.1731	1.7948	0	0.409785	5.61815	-0.423403	0.251999	-0.441922339764947
002302.SZ	西部建设	Materials	2019-04-30	20191	1.57542e+06	0.003255	2.26608	151.42	-0.00618037	1	-2.46869	0	0.144485	12.19	14.5121	0.0794	-1.2044	0	0.332398	6.38025	-0.438658	0.259016	Missng
002302.SZ	西部建设	Materials	2019-08-27	20192	1.37849e+06	-0.262932	1.91793	139.1	-0.0100927	1	-1.87327	0	0.121371	12.2931	14.6466	2.2637	3.1623	0	0.294871	6.31877	-0.413444	0.273682	-0.265187098241411
002302.SZ	西部建设	Materials	2019-10-25	20193	1.4353e+06	-1.68836	1.81365	142.47	0.0112521	1	-1.64543	0	0.123866	12.3357	14.7609	4.0795	4.0214	0	0.178393	6.04513	-0.37488	0.201856	Missng
002302.SZ	西部建设	Materials	2020-04-14	20194	1.31285e+06	-1.21708	0.511398	137.44	0.0148617	1	-1.5792	0	0.108139	12.4197	14.6235	4.7276	3.2039	0	1.28669	7.35521	-0.1161	0.252591	-1.27574199407756
002302.SZ	西部建设	Materials	2020-04-29	20201	1.20302e+06	-1.21708	2.08943	136.64	-0.299588	1	-17.4249	0	0.130485	12.1182	14.5339	-0.5575	-4.5034	0	1.12221	8.16254	-0.156639	0.827999	Missng
002302.SZ	西部建设	Materials	2020-08-27	20202	1.405e+06	0.0998939	2.00862	139.26	-0.0795591	1	-10.8852	0	0.133998	12.3232	14.6793	1.9395	3.6517	0	0.418278	8.34824	-0.291108	0.20235	-0.326527170454707
002302.SZ	西部建设	Materials	2020-10-27	20203	1.20429e+06	2.72919	1.68682	142.61	-0.00994427	1	-12.2874	0	0.143418	12.383	14.8152	4.0159	4.788	0	0.290631	7.97339	-0.291624	0.212475	Missng
002302.SZ	西部建设	Materials	2021-04-07	20204	1.1235e+06	1.35019	0.408491	168.33	0.0310437	1	-3.19113	0	0.101857	12.4818	14.684	5.0454	4.0387	0	0.523115	8.44603	-0.171069	0.224714	-0.965273326022976
002302.SZ	西部建设	Materials	2021-04-27	20211	1.05659e+06	1.35019	1.72838	173.27	0.519327	1	-15.4514	0	0.176729	12.4111	14.7281	0.6577	2.4621	0	0.542421	9.11093	-0.281229	0.287978	Missng
002302.SZ	西部建设	Materials	2021-08-25	20212	1.06038e+06	1.43707	0.307033	170.25	0.25765	0.339165	-5.09562	0.660835	0.124777	12.5005	14.8407	2.0332	3.389	0	0.916015	9.99067	-0.506355	0.163196	-0.143311521417639
002302.SZ	西部建设	Materials	2021-10-27	20213	900059	0.51783	1.46114	195.08	0.108006	0.314376	-6.39261	0.685624	0.158848	12.5372	14.924	3.0586	3.358	0	0.720847	7.85652	-0.205107	0.158809	Missng
002302.SZ	西部建设	Materials	2022-04-14	20214	1.12854e+06	-0.222603	0.315098	173.14	0.0106208	1	-17.2042	0	0.125491	12.6336	14.9148	4.584	3.643	0	1.95498	5.80343	-0.120014	0.160292	-0.751375799398615
002302.SZ	西部建设	Materials	2022-04-26	20221	918994	-0.222603	1.51279	171.3	-0.206303	1	-66.7578	0	0.153141	12.4579	14.9105	0.2953	1.3223	0	1.29589	6.24865	-0.214391	0.163177	Missng
002302.SZ	西部建设	Materials	2022-08-23	20222	963176	-0.813098	0.230564	146.18	-0.309055	1	-30.9336	0	0.15369	12.505	15.0198	1.8034	3.8702	0	0.736129	5.41776	-0.299934	0.190599	-0.150012203183155
002302.SZ	西部建设	Materials	2022-10-25	20223	858401	0.226952	0.195966	144.25	-0.297149	1	-63.1459	0	0.158008	12.5759	15.0641	2.7802	3.8942	0	1.94877	5.02506	-1.20019	0.871807	Missng
002392.SZ	北京利尔	Materials	2010-06-08	20101	484245	-1.05647	19.7873	#N/A	0.294217	1	-3.71939	0	0.0872325	11.1728	11.1228	5.6843	20.7468	0	0.289028	5.7782	-0.196177	0.152669	Missng
002392.SZ	北京利尔	Materials	2010-08-11	20102	527040	-1.418	22.4478	#N/A	0.119489	1	-32.7254	0	0.0897923	11.274	12.2076	5.1727	18.6638	0	0	5.54263	-0.305027	0.119922	-2.85648903942852
002392.SZ	北京利尔	Materials	2010-10-27	20103	513135	-2.16488	20.0714	#N/A	0.0559086	#VALUE!	#VALUE!	#VALUE!	0.0594537	11.3067	12.2312	6.8892	17.2707	0	0	6.13061	-0.119164	0.136765	Missng
002392.SZ	北京利尔	Materials	2011-03-03	20104	579150	-2.09754	21.4394	#N/A	0.0801459	#VALUE!	#VALUE!	#VALUE!	0.0987999	11.3944	12.2507	7.909	15.2413	0	0	6.97966	-0.0801431	0.172864	-2.84016701190748
002392.SZ	北京利尔	Materials	2011-04-21	20111	548235	-2.71191	17.6137	#N/A	0.133992	1	-26.5381	0	0.0721417	11.5019	12.2837	0.9723	12.6841	0	0	6.42377	-0.111332	0.155846	Missng
002392.SZ	北京利尔	Materials	2011-08-25	20112	708210	-2.5446	25.2686	#N/A	0.114545	1	-15.3088	0	0.0987223	11.6111	12.2649	2.5134	13.3431	0	0.110357	5.42487	-0.195846	0.180269	-2.27963734019933
002392.SZ	北京利尔	Materials	2011-10-28	20113	639360	-1.7416	17.6657	#N/A	0.113849	1	-6.93553	0	0.0653014	11.6546	12.3269	3.7288	13.648	0	0	4.99771	-0.27449	0.199022	Missng
002392.SZ	北京利尔	Materials	2012-03-30	20114	531900	-0.824659	12.8015	#N/A	0.0383821	1	-5.31118	0	0.119089	11.7523	12.3699	4.9638	13.0334	0	0.105855	3.84818	-0.238159	0.226999	-1.92071845227561
002392.SZ	北京利尔	Materials	2012-04-23	20121	557820	-0.327571	11.8126	#N/A	-0.168864	1	-5.46388	0	0.0806072	11.58	12.4096	1.264	11.5816	0	0	4.12079	-0.213074	0.264249	Missng
002392.SZ	北京利尔	Materials	2012-08-08	20122	472500	0.597425	9.57987	#N/A	-0.118769	1	-4.65807	0	0.116661	11.6848	12.4249	2.4481	11.3419	0	0.257548	3.51282	-0.119497	0.204792	-1.94686557121693
002392.SZ	北京利尔	Materials	2012-10-30	20123	367200	0.804549	7.59613	#N/A	-0.0436905	1	-9.57743	0	0.0877932	11.7274	12.4399	3.8628	11.0827	0	0	3.48691	-0.171212	0.278538	Missng
002392.SZ	北京利尔	Materials	2013-04-22	20124	353160	0.578233	7.69688	#N/A	0.0147038	1	-11.5254	0	0.120925	11.8304	12.4358	4.3829	10.0851	0	0.565208	3.73254	-0.167108	0.327351	-1.79942015064541
002392.SZ	北京利尔	Materials	2013-05-06	20131	380700	0.578233	7.61676	#N/A	0.344947	1	-15.8052	0	0.0816076	11.6557	12.4699	1.6769	13.3985	0	0	4.78528	-0.202076	0.389603	Missng
002392.SZ	北京利尔	Materials	2013-08-27	20132	416499	0.788358	7.83582	#N/A	0.265376	0.0359082	-0.705098	0.964092	0.107794	11.7578	12.4846	3.2699	12.8797	0	0.537499	3.73252	-0.111968	0.340255	-1.91128988235231
002392.SZ	北京利尔	Materials	2013-10-31	20133	460846	1.05099	6.35419	#N/A	0.214273	1	-4.19619	0	0.0971005	11.8037	12.7876	4.5918	12.7848	0	0	3.86668	-0.220527	0.324423	Missng
002392.SZ	北京利尔	Materials	2014-04-24	20134	557330	1.21132	7.61855	109	0.16147	1	-3.66758	0	0.127274	11.9047	12.7952	6.5156	11.6787	0	0.180691	3.65513	-0.283128	0.383052	-0.835896760871383
002392.SZ	北京利尔	Materials	2014-05-05	20141	498601	1.21132	6.35256	108.7	-0.0586334	1	-4.49692	0	0.0570142	11.7283	12.8372	1.9604	14.6119	0	0.270453	4.01438	-0.256019	0.357088	Missng
002392.SZ	北京利尔	Materials	2014-07-18	20142	566319	1.74012	6.76435	104.8	-0.081386	1	-4.39613	0	0.12214	11.8312	12.8585	3.9092	13.4778	0	0.341268	4.05359	-0.2326	0.429401	-0.575507640165818
002392.SZ	北京利尔	Materials	2014-11-03	20143	746103	1.82684	7.85878	102.4	-0.10863	1	-4.74205	0	0.0904399	11.8737	12.9047	6.2404	13.8485	0	0.265935	4.36888	-0.158106	0.397975	Missng
002392.SZ	北京利尔	Materials	2015-04-23	20144	1.10208e+06	1.05086	11.0107	93.7	-0.0955065	1	-3.52328	0	0.126351	11.9755	12.909	6.6185	10.8074	0	0.284548	4.89679	-0.116999	0.446886	-0.620221444610336
002392.SZ	北京利尔	Materials	2015-05-06	20151	1.01218e+06	1.05086	9.52552	94.1	-0.103083	1	-4.22516	0	0.0678775	11.7972	12.9419	1.3367	11.6495	0	0.0353485	5.84919	-0.247963	0.469098	Missng
002392.SZ	北京利尔	Materials	2015-08-26	20152	865360	0.545642	7.68704	86.6	0.0437976	0.243986	-0.870213	0.756014	0.177281	11.9001	12.9714	2.6719	10.4422	0	0.185651	4.76138	-0.212505	0.358492	-0.0227048609045664
002392.SZ	北京利尔	Materials	2015-10-27	20153	865360	0.99922	6.66223	85.9	0.0784249	1	-7.49944	0	0.129147	11.9413	13.0922	3.9686	10.5818	0	0.692526	4.81144	-0.344538	0.38998	Missng
002392.SZ	北京利尔	Materials	2016-04-29	20161	623251	0.230808	4.92715	100.5	0.304411	1	-23.366	0	0.118721	11.9939	13.071	0.7688	7.0751	0	2.92518	5.15101	-0.431922	0.245752	Missng
002392.SZ	北京利尔	Materials	2016-08-22	20162	629244	0.551027	5.05153	90.9	0.251696	1	-34.8795	0	0.12413	12.1006	13.0754	2.228	8.841	0	5.26323	5.28292	-0.313994	0.290375	-0.360150103547521
002392.SZ	北京利尔	Materials	2016-10-25	20163	671193	0.221383	5.18105	98	0.240133	1	-32.075	0	0.0954731	12.1474	13.0978	4.0109	10.0759	0	5.07072	6.07127	-0.424327	0.243675	Missng
002392.SZ	北京利尔	Materials	2017-04-28	20171	662803	1.94105	4.31158	118.4	0.15615	1	-2.45938	0	0.135387	12.062	13.185	1.1185	8.3323	0	0.469488	5.406	-0.394466	0.181461	Missng
002392.SZ	北京利尔	Materials	2017-08-22	20172	788652	1.80682	4.93881	131.9	0.126466	1	-2.80713	0	0.124286	12.1683	13.1895	2.2922	7.9109	0	0.631111	5.06669	-0.321634	0.226401	-0.494847923803367
002392.SZ	北京利尔	Materials	2017-10-24	20173	746438	1.83028	4.92853	134.2	0.0732998	1	-2.81828	0	0.114076	12.2143	13.1751	3.2923	7.6452	0	0.703131	5.61055	-0.395756	0.193748	Missng
002392.SZ	北京利尔	Materials	2018-04-02	20174	525006	1.29275	3.7927	136.2	0.0513616	1	-2.24163	0	0.117556	12.3003	13.1809	4.4074	7.1371	0	0.607905	5.91984	-0.263551	0.299511	-0.396950981728534
002392.SZ	北京利尔	Materials	2018-04-27	20181	482149	1.29275	3.65715	140.6	0.0244252	1	-6.70011	0	0.147811	12.1291	13.1787	1.6066	8.1338	0	1.72664	6.72161	-0.590067	0.229128	Missng
002392.SZ	北京利尔	Materials	2018-08-22	20182	427386	0.6336	3.45643	153.9	0.031318	1	-3.63556	0	0.125305	12.2352	13.1848	4.2293	11.9725	0	0.562113	6.53898	-0.518211	0.232911	-0.409072341754058
002392.SZ	北京利尔	Materials	2018-10-25	20183	382148	0.483282	3.7202	159.6	0.0328869	1	-4.19299	0	0.127834	12.2789	13.0725	6.11	10.1731	0	0.619195	4.94578	-0.487769	0.324056	Missng
002392.SZ	北京利尔	Materials	2019-03-19	20184	477387	0.538938	3.77903	146.55	0.0214594	1	-5.32937	0	0.105399	12.3635	13.1572	8.3252	10.4393	0	0.985693	5.61815	-0.423403	0.251999	-0.825553141955351
002392.SZ	北京利尔	Materials	2019-04-26	20191	463101	0.003255	3.57398	151.27	-0.00618037	1	-4.44397	0	0.144485	12.19	13.1889	1.9435	10.1104	0	0.446041	6.38025	-0.438658	0.259016	Missng
002392.SZ	北京利尔	Materials	2019-08-28	20192	429767	-0.262932	3.53141	138.58	-0.0100927	1	-9.01474	0	0.121371	12.2931	13.1874	4.4676	12.1688	0	0.543893	6.31877	-0.413444	0.273682	-0.989250785319953
002392.SZ	北京利尔	Materials	2019-10-25	20193	463101	-1.68836	3.78227	142.47	0.0112521	1	-13.3716	0	0.123866	12.3357	13.2008	7.0327	12.0656	0	0	6.04513	-0.37488	0.201856	Missng
002392.SZ	北京利尔	Materials	2020-04-29	20201	452387	-1.21708	3.95696	136.64	-0.299588	#VALUE!	#VALUE!	#VALUE!	0.130485	12.1182	13.2092	2.1953	9.3141	0	0	8.16254	-0.156639	0.827999	Missng
002392.SZ	北京利尔	Materials	2020-09-01	20202	663103	0.0998939	4.56581	140.29	-0.0795591	1	-1.106	0	0.133998	12.3232	13.2783	4.6872	11.0474	0	0.0300193	8.34824	-0.291108	0.20235	-0.418156884488521
002392.SZ	北京利尔	Materials	2020-11-03	20203	582150	2.72919	3.74695	144.51	-0.00994427	1	-0.759838	0	0.143418	12.383	13.3433	7.4906	11.6135	0	1.33461	7.97339	-0.291624	0.212475	Missng
002392.SZ	北京利尔	Materials	2021-04-23	20204	521435	1.35019	3.60239	170.34	0.0310437	1	-1.83962	0	0.101857	12.4818	13.3375	8.5882	10.5568	0	0.160901	8.44603	-0.171069	0.224714	-0.192027716409684
002392.SZ	北京利尔	Materials	2021-04-27	20211	505959	1.35019	3.44751	173.27	0.519327	1	-3.59297	0	0.176729	12.4111	13.3642	2.1474	9.1794	0	0.0288137	9.11093	-0.281229	0.287978	Missng
002392.SZ	北京利尔	Materials	2021-08-26	20212	561912	1.43707	3.49891	169.84	0.25765	1	-4.11473	0	0.124777	12.5005	13.42	4.311	9.6849	0	0.128603	9.99067	-0.506355	0.163196	-0.0501784534931836
002392.SZ	北京利尔	Materials	2021-10-26	20213	572626	0.51783	3.59112	197.03	0.108006	#VALUE!	#VALUE!	#VALUE!	0.158848	12.5372	13.4344	6.7669	10.1236	0	0	7.85652	-0.205107	0.158809	Missng
002392.SZ	北京利尔	Materials	2022-05-05	20221	408338	-0.222603	2.92973	172.77	-0.206303	#VALUE!	#VALUE!	#VALUE!	0.153141	12.4579	13.4471	1.0938	5.7142	0	0	6.24865	-0.214391	0.163177	Missng
002392.SZ	北京利尔	Materials	2022-08-25	20222	490482	-0.813098	3.03177	146.69	-0.309055	#VALUE!	#VALUE!	#VALUE!	0.15369	12.505	13.5112	3.2913	8.9188	0	0	5.41776	-0.299934	0.190599	-0.171613448252675
002392.SZ	北京利尔	Materials	2022-10-31	20223	409529	0.226952	2.63295	141.7	-0.297149	1	-0.0175552	0	0.158008	12.5759	13.5286	4.3216	7.7777	0	0	5.02506	-1.20019	0.871807	Missng
600449.SH	宁夏建材	Materials	2007-03-01	#VALUE!	111046	-0.629593	2.70747	#N/A	#N/A	#N/A	#N/A	#N/A	#N/A	#N/A	#N/A	#N/A	#N/A	#N/A	#N/A	#N/A	#VALUE!	#VALUE!	#VALUE!
600449.SH	宁夏建材	Materials	2007-04-24	20071	188202	-1.1773	3.80188	#N/A	0.116893	1	-0.0205603	0	0.0834123	10.8871	11.8661	-0.5002	-46.4806	0	0.334662	5.90171	0.0053388	0.170781	Missng
600449.SH	宁夏建材	Materials	2007-08-27	20072	192817	-3.15209	3.49283	#N/A	0.202444	1	-0.203872	0	0.104013	10.989	11.9399	3.5488	8.4706	0	0	7.90383	-0.0137	0.0734811	Missng
600449.SH	宁夏建材	Materials	2007-11-01	20073	244446	-3.06823	3.89782	#N/A	0.291427	1	-0.141481	0	0.0562179	11.0203	12.0301	7.7373	13.1552	0	0.256953	8.18909	-0.0538918	0.178621	Missng
600449.SH	宁夏建材	Materials	2008-02-13	20074	296652	-4.42233	4.37653	#N/A	0.235441	1	-0.115847	0	0.142875	11.1184	12.068	10.6715	11.9281	0	0	6.53162	-0.113042	0.165869	-2.98990316710849
600449.SH	宁夏建材	Materials	2008-04-21	20081	189067	-4.34034	2.65042	#N/A	-0.00300583	0.955182	0.0448178	0	0.0906914	10.9961	12.1754	0.2112	-11.2623	0	0.320358	5.63963	-0.121338	0.172249	Missng
600449.SH	宁夏建材	Materials	2008-08-13	20082	222257	-1.76069	2.96505	#N/A	-0.0711233	0.520139	0.0194898	0.460371	0.121414	11.0929	12.552	5.4115	16.0269	0	0	3.85942	-0.0602282	0.18131	-1.61132287068169
600449.SH	宁夏建材	Materials	2008-11-04	20083	185572	-0.394775	2.88491	#N/A	-0.16568	1	-0.00814813	0	0.0670236	11.1112	12.535	11.8917	20.1743	0	0.371096	2.63551	-0.108443	0.21226	Missng
600449.SH	宁夏建材	Materials	2009-03-16	20084	505592	1.87978	7.78232	#N/A	-0.168157	0.934694	0.0653059	0	0.132859	11.1874	12.4527	17.5045	20.8845	0	0.593696	4.83037	-0.0317342	0.260446	-1.53012955986348
600449.SH	宁夏建材	Materials	2009-04-24	20091	525496	2.80587	7.34926	#N/A	0.0835767	0.73489	0.26511	0	0.12932	11.0577	12.5022	1.4512	17.9217	0	0.200365	5.0857	0.0344681	0.182554	Missng
600449.SH	宁夏建材	Materials	2009-08-24	20092	514178	2.99808	5.3903	#N/A	0.28826	0.78095	0.21905	0	0.133928	11.1717	12.6696	8.1466	25.1217	0	0.195593	5.24328	0.0608973	0.178922	-2.28732481024427
600449.SH	宁夏建材	Materials	2009-11-03	20093	559059	0.99431	5.03087	#N/A	0.381457	0.790467	0.209533	0	0.0744204	11.2121	12.8139	14.1613	29.0362	0	0.115205	5.69052	0.0565951	0.203117	Missng
600449.SH	宁夏建材	Materials	2010-04-06	20094	704628	-1.05647	5.17786	#N/A	0.374217	1	-0.00238421	0	0.0967272	11.2995	12.9744	16.6836	25.8633	0	0.101859	5.82901	0.0183711	0.156071	-2.0398695098851
600449.SH	宁夏建材	Materials	2010-05-10	20101	468126	-1.05647	3.44167	#N/A	0.294217	0.969621	0.0303787	0	0.0872325	11.1728	13.0269	0.1849	-7.4375	0	0.127033	5.7782	-0.196177	0.152669	Missng
600449.SH	宁夏建材	Materials	2010-07-29	20102	488810	-1.418	3.11693	#N/A	0.119489	0.88482	0.11518	0	0.0897923	11.274	13.1792	5.8114	23.5468	0	0.107347	5.54263	-0.305027	0.119922	-0.846671887776116
600449.SH	宁夏建材	Materials	2010-10-28	20103	633405	-2.16488	3.35227	#N/A	0.0559086	1	-0.0248309	0	0.0594537	11.3067	13.2837	10.6635	24.8257	0	0.100115	6.13061	-0.119164	0.136765	Missng
600449.SH	宁夏建材	Materials	2011-03-16	20104	764535	-2.09754	3.73909	#N/A	0.0801459	0.882945	0.117055	0	0.0987999	11.3944	13.3317	14.5923	24.2605	0	0.113143	6.97966	-0.0801431	0.172864	-0.882991896184589
600449.SH	宁夏建材	Materials	2011-05-04	20111	714580	-2.71191	3.31531	#N/A	0.133992	0.866024	0.133976	0	0.0721417	11.5019	13.3783	0.2919	-4.7907	0	0.154633	6.42377	-0.111332	0.155846	Missng
600449.SH	宁夏建材	Materials	2011-08-23	20112	546570	-2.5446	2.72352	#N/A	0.114545	0.939562	0.0604379	0	0.0987223	11.6111	13.4282	4.5699	16.63	0	0.184152	5.42487	-0.195846	0.180269	-1.15297728017238
600449.SH	宁夏建材	Materials	2011-11-01	20113	467931	-1.7416	2.52225	#N/A	0.113849	1	-0.0359709	0	0.0653014	11.6546	13.4499	7.8181	16.4458	0	0.189718	4.99771	-0.27449	0.199022	Missng
600449.SH	宁夏建材	Materials	2012-03-13	20114	606747	-0.824659	3.15126	#N/A	0.0383821	0.50817	-0.0298611	0.49183	0.119089	11.7523	13.516	8.4999	13.7886	0	0.192543	3.84818	-0.238159	0.226999	-1.03361420529569
600449.SH	宁夏建材	Materials	2012-05-04	20121	530934	-0.327571	2.75722	#N/A	-0.168864	0.957782	0.0422177	0	0.0806072	11.58	13.5282	-0.4022	-24.9925	0	0.25118	4.12079	-0.213074	0.264249	Missng
600449.SH	宁夏建材	Materials	2012-08-28	20122	361609	0.597425	2.22757	#N/A	-0.118769	1	-0.124675	0	0.116661	11.6848	13.5146	0.8118	-1.7993	0	0.248239	3.51282	-0.119497	0.204792	-0.434169574934574
600449.SH	宁夏建材	Materials	2012-10-24	20123	392221	0.804549	2.19076	#N/A	-0.0436905	0.679324	-0.198349	0.320676	0.0877932	11.7274	13.6363	2.5997	2.0695	0	0.340448	3.48691	-0.171212	0.278538	Missng
600449.SH	宁夏建材	Materials	2013-03-12	20124	384090	0.423332	2.40062	#N/A	0.0147038	1	-0.249406	0	0.120925	11.8304	13.5539	4.1978	3.1545	0	0	3.73254	-0.167108	0.327351	-0.488304639843624
600449.SH	宁夏建材	Materials	2013-05-03	20131	369262	0.578233	2.27871	#N/A	0.344947	1	-0.0724721	0	0.0816076	11.6557	13.5628	-0.367	-20.2896	0	0	4.78528	-0.202076	0.389603	Missng
600449.SH	宁夏建材	Materials	2013-08-20	20132	356348	0.788358	2.26321	#N/A	0.265376	1	-0.575208	0	0.107794	11.7578	13.5548	2.5122	6.0085	0	0	3.73252	-0.111968	0.340255	-0.9762522457328
600449.SH	宁夏建材	Materials	2013-10-30	20133	366392	1.05099	2.17224	#N/A	0.214273	1	-0.715525	0	0.0971005	11.8037	13.6084	5.4046	8.2593	0	0	3.86668	-0.220527	0.324423	Missng
600449.SH	宁夏建材	Materials	2014-03-17	20134	364479	1.21627	2.22724	107.9	0.16147	1	-0.435342	0	0.127274	11.9047	13.592	7.7127	8.899	0	0	3.65513	-0.283128	0.383052	-1.10114051928546
600449.SH	宁夏建材	Materials	2014-04-29	20141	352999	1.21132	2.12072	108.6	-0.0586334	1	-0.0810266	0	0.0570142	11.7283	13.6031	-0.4388	-16.3928	0	0	4.01438	-0.256019	0.357088	Missng
600449.SH	宁夏建材	Materials	2014-08-12	20142	394613	1.74012	2.26019	103.5	-0.081386	1	-0.452024	0	0.12214	11.8312	13.6131	3.0139	7.2377	0	0	4.05359	-0.2326	0.429401	-0.810476291581729
600449.SH	宁夏建材	Materials	2014-10-24	20143	417452	1.82684	2.34557	102.4	-0.10863	1	-1.01317	0	0.0904399	11.8737	13.6281	6.2909	10.4033	0	0	4.36888	-0.158106	0.397975	Missng
600449.SH	宁夏建材	Materials	2015-03-25	20144	607768	1.96692	2.94749	96.1	-0.0955065	1	-0.267729	0	0.126351	11.9755	13.6085	6.7875	8.4739	0	0	4.89679	-0.116999	0.446886	-1.05207684156595
600449.SH	宁夏建材	Materials	2015-04-24	20151	690015	1.05086	3.19489	93.8	-0.103083	1	-0.104974	0	0.0678775	11.7972	13.6003	-0.6371	-28.9826	0	0	5.84919	-0.247963	0.469098	Missng
600449.SH	宁夏建材	Materials	2015-09-11	20152	455707	0.545642	2.41894	85.6	0.0437976	0.721138	-0.182284	0.278862	0.177281	11.9001	13.6026	0.3177	-2.24	0	0	4.76138	-0.212505	0.358492	-0.268956831223486
600449.SH	宁夏建材	Materials	2015-11-03	20153	444230	0.99922	2.48254	86	0.0784249	1	-0.483485	0	0.129147	11.9413	13.5839	1.958	1.9793	0	0	4.81144	-0.344538	0.38998	Missng
600449.SH	宁夏建材	Materials	2016-03-28	20154	447099	0.129246	2.58637	85.6	0.0664243	1	-0.289254	0	0.136415	12.0426	13.5627	2.3051	1.7242	0	0.346909	4.7437	-0.197966	0.41183	-0.402984000884234
600449.SH	宁夏建材	Materials	2016-05-04	20161	454272	0.230808	2.54787	99.8	0.304411	1	-0.152546	0	0.118721	11.9939	13.5649	-0.837	-33.8584	0	0.312769	5.15101	-0.431922	0.245752	Missng
600449.SH	宁夏建材	Materials	2016-08-25	20162	481528	0.551027	2.63074	91	0.251696	1	-0.386802	0	0.12413	12.1006	13.5725	0.3822	-2.0482	0	0.321804	5.28292	-0.313994	0.290375	-0.407470714442064
600449.SH	宁夏建材	Materials	2016-10-18	20163	484397	0.221383	2.82653	96	0.240133	0.647887	-0.416192	0.352113	0.0954731	12.1474	13.5488	2.9367	4.2357	0	0.433046	6.07127	-0.424327	0.243675	Missng
600449.SH	宁夏建材	Materials	2017-03-21	20164	655586	1.40086	3.16014	124.3	0.2018	1	-0.570219	0	0.118616	12.2341	13.5716	3.0312	2.5882	0	0.595479	5.1992	-0.333724	0.331516	-0.779617061254271
600449.SH	宁夏建材	Materials	2017-04-26	20171	525999	1.94105	2.67026	117	0.15615	1	-0.410701	0	0.135387	12.062	13.5769	-0.4225	-10.8188	0	0.663162	5.406	-0.394466	0.181461	Missng
600449.SH	宁夏建材	Materials	2017-08-22	20172	574295	1.80682	2.7251	131.9	0.126466	1	-0.554734	0	0.124286	12.1683	13.6203	2.6383	6.5371	0	0.669856	5.06669	-0.321634	0.226401	-1.50341360544503
600449.SH	宁夏建材	Materials	2017-10-23	20173	684755	1.83028	3.92862	133.9	0.0732998	1	-0.685959	0	0.114076	12.2143	13.5206	5.7905	9.3213	0	0.502581	5.61055	-0.395756	0.193748	Missng
600449.SH	宁夏建材	Materials	2018-03-27	20174	547039	1.3349	3.46434	132.8	0.0513616	1	-0.45976	0	0.117556	12.3003	13.5071	6.8367	8.6854	0	0.408314	5.91984	-0.263551	0.299511	-1.73622008739497
600449.SH	宁夏建材	Materials	2018-05-03	20181	450447	1.29275	3.12497	144.1	0.0244252	1	-0.400223	0	0.147811	12.1291	13.4795	-1.0901	-25.9918	0	0.306443	6.72161	-0.590067	0.229128	Missng
600449.SH	宁夏建材	Materials	2018-08-23	20182	422712	0.6336	2.93633	153.5	0.031318	1	-0.528288	0	0.125305	12.2352	13.507	2.8444	9.5015	0	0.28199	6.53898	-0.518211	0.232911	-1.61085429659432
600449.SH	宁夏建材	Materials	2018-10-30	20183	361027	0.483282	2.71902	160.7	0.0328869	1	-1.05454	0	0.127834	12.2789	13.5269	6.6904	12.4594	0	0.290911	4.94578	-0.487769	0.324056	Missng
600449.SH	宁夏建材	Materials	2019-03-25	20184	451881	0.538938	3.43385	146.23	0.0214594	1	-1.81391	0	0.105399	12.3635	13.4739	8.3637	11.4899	0	0.569199	5.61815	-0.423403	0.251999	-1.82555073824498
600449.SH	宁夏建材	Materials	2019-04-30	20191	415539	0.003255	2.88141	151.42	-0.00618037	1	-0.916087	0	0.144485	12.19	13.531	-0.4332	-10.5415	0	0.183827	6.38025	-0.438658	0.259016	Missng
600449.SH	宁夏建材	Materials	2019-08-26	20192	425581	-0.262932	3.03721	139.59	-0.0100927	1	-1.92877	0	0.121371	12.2931	13.5407	5.3987	15.6269	0	0.487123	6.31877	-0.413444	0.273682	-2.57017499477393
600449.SH	宁夏建材	Materials	2019-10-29	20193	457619	-1.68836	3.05802	142.98	0.0112521	1	-1.53912	0	0.123866	12.3357	13.6063	11.1086	18.5885	0	0.294066	6.04513	-0.37488	0.201856	Missng
600449.SH	宁夏建材	Materials	2020-03-25	20194	561863	-2.86673	4.83663	138.29	0.0148617	0.856172	0.143828	0	0.108139	12.4197	13.5336	14.362	17.6417	0	0.242605	7.35521	-0.1161	0.252591	-2.90632397624817
600449.SH	宁夏建材	Materials	2020-04-28	20201	675670	-1.21708	6.02145	136.68	-0.299588	0.821078	0.178922	0	0.130485	12.1182	13.5163	-0.1976	-3.4555	0	0.103543	8.16254	-0.156639	0.827999	Missng
600449.SH	宁夏建材	Materials	2020-08-24	20202	814342	0.0998939	6.20771	139.28	-0.0795591	1	-0.0130137	0	0.133998	12.3232	13.5599	7.1319	21.2815	0	0.138561	8.34824	-0.291108	0.20235	-3.15245083565434
600449.SH	宁夏建材	Materials	2020-10-23	20203	701013	2.72919	5.011	142.52	-0.00994427	0.899936	0.100064	0	0.143418	12.383	13.6345	13.2605	22.8908	0	0.0961268	7.97339	-0.291624	0.212475	Missng
600449.SH	宁夏建材	Materials	2021-03-25	20204	701970	2.55431	5.62265	160.64	0.0310437	0.937657	0.0623429	0	0.101857	12.4818	13.6251	15.7132	20.5347	0	0.0220172	8.44603	-0.171069	0.224714	-3.24680579130394
600449.SH	宁夏建材	Materials	2021-05-06	20211	635024	1.35019	5.27409	178.32	0.519327	0.932032	0.0679676	0	0.176729	12.4111	13.6221	0.114	1.0281	0	0.107958	9.11093	-0.281229	0.287978	Missng
600449.SH	宁夏建材	Materials	2021-08-25	20212	556603	1.43707	4.19482	170.25	0.25765	1	-0.236662	0	0.124777	12.5005	13.6824	5.9061	18.3626	0	0.33274	9.99067	-0.506355	0.163196	-2.31658639411367
600449.SH	宁夏建材	Materials	2021-10-29	20213	512132	0.51783	3.65173	193.55	0.108006	1	-0.749705	0	0.158848	12.5372	13.7392	10.3329	17.9928	0	0.214917	7.85652	-0.205107	0.158809	Missng
600449.SH	宁夏建材	Materials	2022-03-22	20214	598683	0.948002	4.27737	170.76	0.0106208	0.890154	0.109846	0	0.125491	12.6336	13.7377	12.1018	14.9969	0	0.538523	5.80343	-0.120014	0.160292	-2.7822790190734
600449.SH	宁夏建材	Materials	2022-05-10	20221	609203	-0.222603	3.86663	168.15	-0.206303	1	-0.513906	0	0.153141	12.4579	13.7511	0.2236	1.9771	0	0	6.24865	-0.214391	0.163177	Missng
600449.SH	宁夏建材	Materials	2022-08-30	20222	611115	-0.813098	3.5634	144.27	-0.309055	1	-1.11258	0	0.15369	12.505	13.7933	5.0531	11.7559	0	0	5.41776	-0.299934	0.190599	-1.86982255054982
600449.SH	宁夏建材	Materials	2022-11-01	20223	552777	0.226952	2.73626	141.6	-0.297149	1	-0.412947	0	0.158008	12.5759	13.8926	7.5452	9.8259	0	0	5.02506	-1.20019	0.871807	Missng
002225.SZ	濮耐股份	Materials	2008-06-12	20081	306379	-4.34034	7.64284	#N/A	-0.00300583	1	-0.75064	0	0.0906914	10.9961	11.407	4.3746	11.6986	0	0.464395	5.63963	-0.121338	0.172249	Missng
002225.SZ	濮耐股份	Materials	2008-08-13	20082	238117	-1.76069	5.87271	#N/A	-0.0711233	1	-1.02213	0	0.121414	11.0929	11.6914	7.6138	10.8374	0	0.469094	3.85942	-0.0602282	0.18131	-0.720578253062313
002225.SZ	濮耐股份	Materials	2008-10-29	20083	143753	-0.394775	3.81809	#N/A	-0.16568	1	-0.939445	0	0.0670236	11.1112	11.7293	11.3188	10.3017	0	0.482687	2.63551	-0.108443	0.21226	Missng
002225.SZ	濮耐股份	Materials	2009-03-27	20084	304773	1.87978	7.4654	#N/A	-0.168157	1	-1.46783	0	0.132859	11.1874	11.7117	13.875	10.1195	0	0.34692	4.83037	-0.0317342	0.260446	-0.405301652676445
002225.SZ	濮耐股份	Materials	2009-04-24	20091	369422	2.80587	8.03054	#N/A	0.0835767	1	-1.29099	0	0.12932	11.0577	11.7764	2.8517	11.9731	0	0.226528	5.0857	0.0344681	0.182554	Missng
002225.SZ	濮耐股份	Materials	2009-08-24	20092	389941	2.99808	8.80653	#N/A	0.28826	1	-1.5911	0	0.133928	11.1717	11.7548	6.0124	12.3425	0	0.241141	5.24328	0.0608973	0.178922	-2.44571694306782
002225.SZ	濮耐股份	Materials	2009-10-28	20093	475028	0.99431	10.5844	#N/A	0.381457	1	-1.74957	0	0.0744204	11.2121	11.7787	9.7097	12.3159	0	0.228643	5.69052	0.0565951	0.203117	Missng
002225.SZ	濮耐股份	Materials	2010-03-31	20094	646770	-0.337031	11.7153	#N/A	0.374217	1	-1.31592	0	0.0967272	11.2995	11.9397	12.4854	11.9455	0	0.188899	5.82901	0.0183711	0.156071	-2.33767292258867
002225.SZ	濮耐股份	Materials	2010-04-28	20101	679656	-1.05647	10.9281	#N/A	0.294217	1	-1.01132	0	0.0872325	11.1728	12.0124	3.0568	10.4162	0	0.255955	5.7782	-0.196177	0.152669	Missng
002225.SZ	濮耐股份	Materials	2010-08-24	20102	636067	-1.418	10.5887	#N/A	0.119489	1	-1.19706	0	0.0897923	11.274	12.0136	5.8555	9.5039	0	0.242695	5.54263	-0.305027	0.119922	-2.07767560176736
002225.SZ	濮耐股份	Materials	2010-11-02	20103	663599	-2.16488	9.37729	#N/A	0.0559086	0.618904	-0.630036	0.381096	0.0594537	11.3067	12.2441	8.2818	9.2711	0	0.261829	6.13061	-0.119164	0.136765	Missng
002225.SZ	濮耐股份	Materials	2011-03-29	20104	960843	-2.09754	11.8784	#N/A	0.0801459	1	-0.787513	0	0.0987999	11.3944	12.3113	10.5611	9.6825	0	0.191014	6.97966	-0.0801431	0.172864	-1.60423052403578
002225.SZ	濮耐股份	Materials	2011-04-25	20111	894539	-2.71191	10.2063	#N/A	0.133992	1	-1.00801	0	0.0721417	11.5019	12.3668	2.2885	8.3807	0	0.234051	6.42377	-0.111332	0.155846	Missng
002225.SZ	濮耐股份	Materials	2011-08-17	20112	932073	-2.5446	9.78266	#N/A	0.114545	1	-0.688485	0	0.0987223	11.6111	12.3994	4.1856	7.5446	0	0.229895	5.42487	-0.195846	0.180269	-1.03640052572132
002225.SZ	濮耐股份	Materials	2011-10-26	20113	1.09205e+06	-1.7416	10.4502	#N/A	0.113849	1	-0.61235	0	0.0653014	11.6546	12.4437	5.7944	6.0901	0	0.302822	4.99771	-0.27449	0.199022	Missng
002225.SZ	濮耐股份	Materials	2012-03-23	20114	790363	-0.824659	6.25304	#N/A	0.0383821	1	-0.424376	0	0.119089	11.7523	12.5801	7.1904	6.2768	0	0.196329	3.84818	-0.238159	0.226999	-0.910086016769788
002225.SZ	濮耐股份	Materials	2012-04-25	20121	670567	-0.327571	5.45868	#N/A	-0.168864	1	-0.473696	0	0.0806072	11.58	12.5825	1.5003	4.9873	0	0.283273	4.12079	-0.213074	0.264249	Missng
002225.SZ	濮耐股份	Materials	2012-08-21	20122	574146	0.597425	4.59758	#N/A	-0.118769	1	-0.506055	0	0.116661	11.6848	12.6203	3.1782	5.145	0	0.306869	3.51282	-0.119497	0.204792	-0.899383171548157
002225.SZ	濮耐股份	Materials	2012-10-29	20123	522283	0.804549	4.21336	#N/A	-0.0436905	1	-0.531353	0	0.0877932	11.7274	12.6334	4.3897	4.5999	0	0.320826	3.48691	-0.171212	0.278538	Missng
002225.SZ	濮耐股份	Materials	2013-03-12	20124	518630	0.423332	4.05682	#N/A	0.0147038	1	-0.43088	0	0.120925	11.8304	12.6463	5.7738	4.7986	0	0.295018	3.73254	-0.167108	0.327351	-0.866434905768221
002225.SZ	濮耐股份	Materials	2013-04-24	20131	454349	0.578233	3.51692	#N/A	0.344947	1	-0.506007	0	0.0816076	11.6557	12.6811	1.6159	5.8143	0	0.298472	4.78528	-0.202076	0.389603	Missng
002225.SZ	濮耐股份	Materials	2013-08-08	20132	416790	0.788358	3.4982	#N/A	0.265376	0.602706	-0.522822	0.397294	0.107794	11.7578	12.689	3.1658	5.5058	0	0.441349	3.73252	-0.111968	0.340255	-0.902457947217166
002225.SZ	濮耐股份	Materials	2013-10-29	20133	508176	1.05099	4.06612	#N/A	0.214273	0.509014	-0.568753	0.490986	0.0971005	11.8037	12.6937	4.727	5.1343	0	0.491159	3.86668	-0.220527	0.324423	Missng
002225.SZ	濮耐股份	Materials	2014-03-11	20134	446339	1.21627	3.61697	108.1	0.16147	1	-1.11661	0	0.127274	11.9047	12.8435	5.681	5.3023	0	0.422264	3.65513	-0.283128	0.383052	-0.807197075283054
002225.SZ	濮耐股份	Materials	2014-04-22	20141	462195	1.21132	3.43268	109.2	-0.0586334	1	-1.12152	0	0.0570142	11.7283	12.8928	1.6107	6.7883	0	0.326457	4.01438	-0.256019	0.357088	Missng
002225.SZ	濮耐股份	Materials	2014-08-15	20142	521474	1.74012	3.82635	103.3	-0.081386	1	-1.31021	0	0.12214	11.8312	12.8921	3.4168	6.916	0	0.373556	4.05359	-0.2326	0.429401	-0.74022837885989
002225.SZ	濮耐股份	Materials	2014-10-30	20143	586461	1.82684	4.08732	102.2	-0.10863	1	-1.30334	0	0.0904399	11.8737	12.9134	4.6501	6.3542	0	0.371558	4.36888	-0.158106	0.397975	Missng
002225.SZ	濮耐股份	Materials	2015-03-24	20144	720928	1.96692	4.1535	96.2	-0.0955065	0.608666	-0.696991	0.391334	0.126351	11.9755	13.1021	5.546	6.3246	0	0.302012	4.89679	-0.116999	0.446886	-0.716534479060645
002225.SZ	濮耐股份	Materials	2015-04-23	20151	896733	1.05086	5.10012	93.7	-0.103083	0.806421	-1.24208	0.193579	0.0678775	11.7972	13.1175	1.3846	6.8352	0	0.330901	5.84919	-0.247963	0.469098	Missng
002225.SZ	濮耐股份	Materials	2015-09-07	20152	606133	0.545642	3.67715	86.2	0.0437976	0.655399	-1.20096	0.344601	0.177281	11.9001	13.1383	2.9322	6.7748	0	0.37775	4.76138	-0.212505	0.358492	-0.358962330421429
002225.SZ	濮耐股份	Materials	2015-10-29	20153	647963	0.99922	3.92945	85.9	0.0784249	1	-3.21949	0	0.129147	11.9413	13.1615	3.5296	5.9518	0	0.345022	4.81144	-0.344538	0.38998	Missng
002225.SZ	濮耐股份	Materials	2016-05-03	20161	688906	0.230808	4.05154	100.7	0.304411	1	-2.49308	0	0.118721	11.9939	13.1681	0.917	5.4703	0	0.368743	5.15101	-0.431922	0.245752	Missng
002225.SZ	濮耐股份	Materials	2016-08-22	20162	565517	0.551027	3.72134	90.9	0.251696	1	-2.84984	0	0.12413	12.1006	13.1251	1.8539	4.6896	0	0.477568	5.28292	-0.313994	0.290375	-0.254363768455636
002225.SZ	濮耐股份	Materials	2016-10-24	20163	585777	0.221383	3.82456	97.4	0.240133	1	-2.70439	0	0.0954731	12.1474	13.1271	2.1198	4.0382	0	0.23746	6.07127	-0.424327	0.243675	Missng
002225.SZ	濮耐股份	Materials	2017-04-25	20171	511784	1.94105	3.41663	116.1	0.15615	1	-2.17914	0	0.135387	12.062	13.0923	1.2141	6.1705	0	0.408814	5.406	-0.394466	0.181461	Missng
002225.SZ	濮耐股份	Materials	2017-08-14	20172	557343	1.80682	3.59399	130.6	0.126466	1	-2.03948	0	0.124286	12.1683	13.0998	2.0775	4.8839	0	0.356359	5.06669	-0.321634	0.226401	-0.191833000682951
002225.SZ	濮耐股份	Materials	2017-10-31	20173	503924	1.83028	3.2872	132.7	0.0732998	1	-2.52744	0	0.114076	12.2143	13.1074	2.7109	2.4406	0	0.830505	5.61055	-0.395756	0.193748	Missng
002225.SZ	濮耐股份	Materials	2018-03-30	20174	402427	1.3349	2.87105	133.6	0.0513616	1	-2.4839	0	0.117556	12.3003	13.0785	1.9445	1.1117	0	0.593419	5.91984	-0.263551	0.299511	-0.149147377469979
002225.SZ	濮耐股份	Materials	2018-04-20	20181	388181	1.29275	2.64823	138.6	0.0244252	1	-1.53643	0	0.147811	12.1291	13.1302	2.1349	6.4251	0	0.983304	6.72161	-0.590067	0.229128	Missng
002225.SZ	濮耐股份	Materials	2018-08-03	20182	442315	0.6336	2.75289	148.4	0.031318	1	-1.20712	0	0.125305	12.2352	13.149	3.6415	6.8781	0	0.295868	6.53898	-0.518211	0.232911	-1.02692010547971
002225.SZ	濮耐股份	Materials	2018-10-26	20183	434322	0.483282	2.95312	160.1	0.0328869	1	-1.14374	0	0.127834	12.2789	13.0965	5.2045	6.3755	0	0.100242	4.94578	-0.487769	0.324056	Missng
002225.SZ	濮耐股份	Materials	2019-04-09	20184	522252	0.003255	3.17462	150.15	0.0214594	1	-0.806996	0	0.105399	12.3635	13.1485	6.2588	6.1137	0	0.302338	5.61815	-0.423403	0.251999	-1.25300041789184
002225.SZ	濮耐股份	Materials	2019-04-24	20191	474290	0.003255	2.44881	151.4	-0.00618037	1	-0.777	0	0.144485	12.19	13.2219	1.399	6.0747	0	0.458896	6.38025	-0.438658	0.259016	Missng
002225.SZ	濮耐股份	Materials	2019-08-23	20192	422925	-0.262932	2.33262	139.68	-0.0100927	0.559636	-0.427332	0.440364	0.121371	12.2931	13.2055	3.133	6.4109	0	0.186202	6.31877	-0.413444	0.273682	-0.974837983261007
002225.SZ	濮耐股份	Materials	2019-10-24	20193	452912	-1.68836	2.57741	142.47	0.0112521	1	-0.825524	0	0.123866	12.3357	13.2721	4.7485	6.8251	0	0.121792	6.04513	-0.37488	0.201856	Missng
002225.SZ	濮耐股份	Materials	2020-03-27	20194	409368	-2.86673	2.52014	138.18	0.0148617	0.843504	0.156496	0	0.108139	12.4197	13.2576	5.9989	6.3235	0	0.242335	7.35521	-0.1161	0.252591	-1.37299867994922
002225.SZ	濮耐股份	Materials	2020-04-21	20201	440381	-1.21708	2.59189	136.84	-0.299588	0.764589	0.235411	0	0.130485	12.1182	13.2841	1.6811	7.7888	0	0.00117439	8.16254	-0.156639	0.827999	Missng
002225.SZ	濮耐股份	Materials	2020-08-26	20202	494137	0.0998939	2.60755	139.33	-0.0795591	0.770795	0.229205	0	0.133998	12.3232	13.3264	3.6665	8.1817	0	0.230107	8.34824	-0.291108	0.20235	-0.866733855198026
002225.SZ	濮耐股份	Materials	2020-10-27	20203	516821	2.72919	2.72276	142.61	-0.00994427	0.634348	0.365652	0	0.143418	12.383	13.3278	5.3133	8.1445	0	0.370483	7.97339	-0.291624	0.212475	Missng
002225.SZ	濮耐股份	Materials	2021-03-26	20204	484954	2.55431	2.63821	161.39	0.0310437	0.662601	0.337399	0	0.101857	12.4818	13.3476	6.4045	7.4108	0	0.437013	8.44603	-0.171069	0.224714	-1.06669573243378
002225.SZ	濮耐股份	Materials	2021-04-22	20211	451613	1.35019	2.46088	169.76	0.519327	0.538165	0.105254	0.356581	0.176729	12.4111	13.3837	1.5314	7.6201	0	0.00605153	9.11093	-0.281229	0.287978	Missng
002225.SZ	濮耐股份	Materials	2021-08-26	20212	492026	1.43707	2.4969	169.84	0.25765	0.907354	0.0926459	0	0.124777	12.5005	13.4641	2.2627	5.4721	0	0.131478	9.99067	-0.506355	0.163196	-0.561064535772899
002225.SZ	濮耐股份	Materials	2021-10-15	20213	441510	0.51783	2.38804	203.32	0.108006	0.873904	0.126096	0	0.158848	12.5372	13.4451	3.1699	4.6488	0	0.18712	7.85652	-0.205107	0.158809	Missng
002225.SZ	濮耐股份	Materials	2022-04-22	20221	370800	-0.222603	2.07221	173.65	-0.206303	0.847322	0.152678	0	0.153141	12.4579	13.4814	1.364	6.3224	0	0.367418	6.24865	-0.214391	0.163177	Missng
002225.SZ	濮耐股份	Materials	2022-08-23	20222	568832	-0.813098	2.50978	146.18	-0.309055	1	-0.0817055	0	0.15369	12.505	13.5513	2.8504	6.1651	0	0	5.41776	-0.299934	0.190599	-0.352779197254138
002225.SZ	濮耐股份	Materials	2022-11-02	20223	404147	0.226952	2.15121	142.01	-0.297149	1	-0.0223741	0	0.158008	12.5759	13.5377	3.7259	5.2706	0	0	5.02506	-1.20019	0.871807	Missng
300196.SZ	长海股份	Materials	2011-05-16	20111	222960	-2.71191	14.7136	#N/A	0.133992	0.789955	0.210045	0	0.0721417	11.5019	11.4728	2.272	13.569	0	0.387379	6.42377	-0.111332	0.155846	Missng
300196.SZ	长海股份	Materials	2011-08-24	20112	252000	-2.5446	15.0975	#N/A	0.114545	0.970332	0.0296683	0	0.0987223	11.6111	11.5077	5.0672	14.1624	0	0.252574	5.42487	-0.195846	0.180269	-3.51594951988075
300196.SZ	长海股份	Materials	2011-10-31	20113	217080	-1.7416	16.4438	#N/A	0.113849	0.67628	0.32372	0	0.0653014	11.6546	11.4791	7.7081	13.6939	0	0.54359	4.99771	-0.27449	0.199022	Missng
300196.SZ	长海股份	Materials	2012-03-30	20114	154680	-0.824659	14.0413	#N/A	0.0383821	1	-0.0962733	0	0.119089	11.7523	11.469	9.5481	14.0329	0	0.676975	3.84818	-0.238159	0.226999	-3.42796071187115
300196.SZ	长海股份	Materials	2012-04-25	20121	163200	-0.327571	16.5436	#N/A	-0.168864	#VALUE!	#VALUE!	#VALUE!	0.0806072	11.58	11.4703	1.7959	13.4548	0	0	4.12079	-0.213074	0.264249	Missng
300196.SZ	长海股份	Materials	2012-08-10	20122	202920	0.597425	16.7946	#N/A	-0.118769	1	-0.0107659	0	0.116661	11.6848	11.496	4.5036	15.7905	0	0	3.51282	-0.119497	0.204792	-1.1211968033312
300196.SZ	长海股份	Materials	2012-10-29	20123	180480	0.804549	11.1787	#N/A	-0.0436905	0.486792	0.513208	0	0.0877932	11.7274	11.5828	7.0539	16.0931	0	0	3.48691	-0.171212	0.278538	Missng
300196.SZ	长海股份	Materials	2013-03-04	20124	250440	0.423332	10.2898	#N/A	0.0147038	1	-0.244931	0	0.120925	11.8304	11.6812	9.6065	15.2355	0	0.157356	3.73254	-0.167108	0.327351	-0.92022273998454
300196.SZ	长海股份	Materials	2013-05-03	20131	240000	0.578233	7.66965	#N/A	0.344947	0.991389	0.00861138	0	0.0816076	11.6557	11.7918	1.9073	10.4468	0	0.285995	4.78528	-0.202076	0.389603	Missng
300196.SZ	长海股份	Materials	2013-08-27	20132	266400	0.788358	6.34452	#N/A	0.265376	0.693499	0.306501	0	0.107794	11.7578	11.9086	3.9616	10.6747	0	0.193048	3.73252	-0.111968	0.340255	-1.61729922261431
300196.SZ	长海股份	Materials	2013-10-30	20133	269520	1.05099	6.26222	#N/A	0.214273	1	-0.0866473	0	0.0971005	11.8037	11.9362	6.7434	11.0925	0	0.196231	3.86668	-0.220527	0.324423	Missng
300196.SZ	长海股份	Materials	2014-04-08	20134	298800	1.21132	8.78866	108.9	0.16147	1	-0.2937	0	0.127274	11.9047	11.8722	9.4789	11.6889	0	0.154791	3.65513	-0.283128	0.383052	-1.5706688339523
300196.SZ	长海股份	Materials	2014-04-28	20141	298800	1.21132	7.99575	108.6	-0.0586334	1	-0.479801	0	0.0570142	11.7283	11.9192	2.2699	11.0068	0	0.158252	4.01438	-0.256019	0.357088	Missng
300196.SZ	长海股份	Materials	2014-07-31	20142	322176	1.74012	8.76446	104	-0.081386	1	-0.714808	0	0.12214	11.8312	11.9195	5.3242	12.0839	0	0.170183	4.05359	-0.2326	0.429401	-1.03649392581539
300196.SZ	长海股份	Materials	2014-10-29	20143	393600	1.82684	10.1857	102.2	-0.10863	1	-0.826638	0	0.0904399	11.8737	11.9562	8.7545	12.9727	0	0.186551	4.36888	-0.158106	0.397975	Missng
300196.SZ	长海股份	Materials	2015-02-06	20144	451392	1.96692	13.2904	95.3	-0.0955065	1	-0.525205	0	0.126351	11.9755	11.9417	12.1131	13.3697	0	0.200026	4.89679	-0.116999	0.446886	-1.38341078056962
300196.SZ	长海股份	Materials	2015-04-27	20151	599040	1.05086	15.0341	93.8	-0.103083	1	-0.55755	0	0.0678775	11.7972	11.9909	2.8908	15.5713	0	0.00275358	5.84919	-0.247963	0.469098	Missng
300196.SZ	长海股份	Materials	2015-09-07	20152	429696	0.545642	6.04107	86.2	0.0437976	1	-0.383572	0	0.177281	11.9001	12.3429	6.3513	14.3807	0	0.129924	4.76138	-0.212505	0.358492	-1.26910941324086
300196.SZ	长海股份	Materials	2015-10-27	20153	530496	0.99922	8.61401	85.9	0.0784249	1	-0.522213	0	0.129147	11.9413	12.3301	10.7169	15.6022	0	0.107271	4.81144	-0.344538	0.38998	Missng
300196.SZ	长海股份	Materials	2016-04-21	20154	642816	0.230808	11.0112	101.8	0.0664243	1	-0.523283	0	0.136415	12.0426	12.3316	14.773	14.8215	0	0.189935	4.7437	-0.197966	0.41183	-1.61127865579906
300196.SZ	长海股份	Materials	2016-04-28	20161	690240	0.230808	11.8213	100.5	0.304411	1	-0.573635	0	0.118721	11.9939	12.3517	2.9251	13.3283	0	0.222166	5.15101	-0.431922	0.245752	Missng
300196.SZ	长海股份	Materials	2016-08-30	20162	908846	0.551027	16.2482	91.9	0.251696	1	-0.689468	0	0.12413	12.1006	12.3568	7.1768	15.6863	0	0.193055	5.28292	-0.313994	0.290375	-2.29414026575421
300196.SZ	长海股份	Materials	2016-11-01	20163	829465	0.221383	12.6312	100.1	0.240133	0.40317	-0.19802	0.59683	0.0954731	12.1474	12.6325	9.3294	15.8864	0	0.0893175	6.07127	-0.424327	0.243675	Missng
300196.SZ	长海股份	Materials	2017-04-19	20164	752632	1.94105	13.3457	115.6	0.2018	1	-0.662308	0	0.118616	12.2341	12.6202	12.596	15.3231	0	0.199961	5.1992	-0.333724	0.331516	-2.16958734169257
300196.SZ	长海股份	Materials	2017-04-28	20171	772795	1.94105	14.374	118.4	0.15615	1	-0.627619	0	0.135387	12.062	12.6294	2.4659	14.9075	0	0.169405	5.406	-0.394466	0.181461	Missng
300196.SZ	长海股份	Materials	2017-09-01	20172	623160	1.80682	12.2714	132	0.126466	1	-0.763031	0	0.124286	12.1683	12.6116	4.3996	11.5449	0	0.180196	5.06669	-0.321634	0.226401	-1.40198935981999
300196.SZ	长海股份	Materials	2017-10-30	20173	585380	1.83028	10.9896	132.8	0.0732998	1	-0.800331	0	0.114076	12.2143	12.644	7.0072	10.892	0	0.374372	5.61055	-0.395756	0.193748	Missng
300196.SZ	长海股份	Materials	2018-04-10	20174	477134	1.29275	8.64162	136	0.0513616	1	-0.609646	0	0.117556	12.3003	12.6456	8.0199	9.941	0	0.22498	5.91984	-0.263551	0.299511	-1.9589597358441
300196.SZ	长海股份	Materials	2018-05-03	20181	435108	1.29275	7.61334	144.1	0.0244252	1	-0.579859	0	0.147811	12.1291	12.6579	2.147	8.9468	0	2.09621	6.72161	-0.590067	0.229128	Missng
300196.SZ	长海股份	Materials	2018-08-30	20182	439778	0.6336	7.58264	152.3	0.031318	1	-0.558268	0	0.125305	12.2352	12.6535	4.144	10.867	0	0.17634	6.53898	-0.518211	0.232911	-2.2145796095704
300196.SZ	长海股份	Materials	2018-10-30	20183	322617	0.483282	5.37261	160.7	0.0328869	1	-0.880842	0	0.127834	12.2789	12.6938	7.3377	12.269	0	0	4.94578	-0.487769	0.324056	Missng
300196.SZ	长海股份	Materials	2019-04-11	20184	456758	0.003255	8.8887	150.2	0.0214594	1	-1.35552	0	0.105399	12.3635	12.656	9.8119	11.9334	0	0.207408	5.61815	-0.423403	0.251999	-2.39784662492398
300196.SZ	长海股份	Materials	2019-04-30	20191	416855	0.003255	7.31179	151.42	-0.00618037	1	-1.2344	0	0.144485	12.19	12.6969	2.0039	10.5385	0	0.54744	6.38025	-0.438658	0.259016	Missng
300196.SZ	长海股份	Materials	2019-08-30	20192	371010	-0.262932	8.17859	138.66	-0.0100927	1	-2.84412	0	0.121371	12.2931	12.6531	5.3408	13.4267	0	0.274174	6.31877	-0.413444	0.273682	-1.6988793764484
300196.SZ	长海股份	Materials	2019-10-29	20193	370765	-1.68836	8.83599	142.98	0.0112521	1	-4.84854	0	0.123866	12.3357	12.6674	8.5595	14.1251	0	0	6.04513	-0.37488	0.201856	Missng
300196.SZ	长海股份	Materials	2020-04-15	20194	416436	-1.21708	10.6741	137.35	0.0148617	1	-1.30149	0	0.108139	12.4197	12.6716	10.3159	13.1321	0	0.35724	7.35521	-0.1161	0.252591	-2.30288032006338
300196.SZ	长海股份	Materials	2020-05-06	20201	428062	-1.21708	11.1443	137.47	-0.299588	1	-1.93753	0	0.130485	12.1182	12.6818	2.0229	14.205	0	0	8.16254	-0.156639	0.827999	Missng
300196.SZ	长海股份	Materials	2020-08-05	20202	589346	0.0998939	14.046	138.74	-0.0795591	1	-2.38922	0	0.133998	12.3232	12.6722	4.273	13.6547	0	0	8.34824	-0.291108	0.20235	-1.50569211303785
300196.SZ	长海股份	Materials	2020-11-03	20203	518232	2.72919	12.9593	144.51	-0.00994427	0.0541702	-0.261583	0.94583	0.143418	12.383	12.6887	6.8664	13.2707	0	0.523887	7.97339	-0.291624	0.212475	Missng
300196.SZ	长海股份	Materials	2021-04-15	20204	696017	1.35019	11.3116	168.88	0.0310437	1	-3.67097	0	0.101857	12.4818	12.8683	8.5345	13.2392	0	0.241089	8.44603	-0.171069	0.224714	-2.08692788822496
300196.SZ	长海股份	Materials	2021-05-10	20211	705008	1.35019	11.1283	192.79	0.519327	1	-8.79268	0	0.176729	12.4111	12.9002	3.0292	19.1182	0	0	9.11093	-0.281229	0.287978	Missng
300196.SZ	长海股份	Materials	2021-08-25	20212	864413	1.43707	11.6705	170.25	0.25765	0.725586	0.274414	0	0.124777	12.5005	12.956	7.3014	22.003	0	0	9.99067	-0.506355	0.163196	-1.77423736025266
300196.SZ	长海股份	Materials	2021-11-02	20213	711568	0.51783	8.93004	190.76	0.108006	0.0125481	0.987452	0	0.158848	12.5372	13.0132	11.5237	22.9397	0	0	7.85652	-0.205107	0.158809	Missng
300196.SZ	长海股份	Materials	2022-04-26	20214	533373	-0.222603	6.57618	171.3	0.0106208	0.000687694	0.999312	0	0.125491	12.6336	13.0598	15.266	22.804	0	0	5.80343	-0.120014	0.160292	-1.82571669189208
300196.SZ	长海股份	Materials	2022-04-29	20221	682554	-0.222603	7.58315	171.69	-0.206303	0.000959114	0.999041	0	0.153141	12.4579	13.1255	5.4721	30.2251	0	806.58	6.24865	-0.214391	0.163177	Missng
300196.SZ	长海股份	Materials	2022-08-22	20222	698903	-0.813098	8.62375	145.92	-0.309055	1	-7.64149	0	0.15369	12.505	13.1298	10.3283	27.8401	0	0	5.41776	-0.299934	0.190599	-1.49689401686092
300196.SZ	长海股份	Materials	2022-10-27	20223	608578	0.226952	8.55434	143.95	-0.297149	1	-0.417124	0	0.158008	12.5759	13.1424	14.4224	26.2154	0	0	5.02506	-1.20019	0.871807	Missng
002596.SZ	海南瑞泽	Materials	2011-08-22	20112	245086	-2.5446	12.5823	#N/A	0.114545	1	-3.37884	0	0.0987223	11.6111	11.5407	5.4905	9.9862	0	0.0928598	5.42487	-0.195846	0.180269	-2.68470917249646
002596.SZ	海南瑞泽	Materials	2011-10-20	20113	196444	-1.7416	11.7375	#N/A	0.113849	1	-5.40089	0	0.0653014	11.6546	11.5278	8.3407	9.5181	0	0.194706	4.99771	-0.27449	0.199022	Missng
002596.SZ	海南瑞泽	Materials	2012-03-29	20114	141236	-0.824659	7.64592	#N/A	0.0383821	1	-6.05258	0	0.119089	11.7523	11.5788	10.2598	8.5734	0	0.32725	3.84818	-0.238159	0.226999	-2.25234952510026
002596.SZ	海南瑞泽	Materials	2012-05-02	20121	172056	-0.327571	8.49884	#N/A	-0.168864	1	-3.97269	0	0.0806072	11.58	11.6009	1.2261	5.7454	0	0.215729	4.12079	-0.213074	0.264249	Missng
002596.SZ	海南瑞泽	Materials	2012-08-27	20122	249910	0.597425	8.62242	#N/A	-0.118769	1	-3.72611	0	0.116661	11.6848	11.6829	3.7699	6.8481	0	0.229665	3.51282	-0.119497	0.204792	-1.02317726080561
002596.SZ	海南瑞泽	Materials	2012-10-29	20123	211050	0.804549	6.57833	#N/A	-0.0436905	1	-3.79076	0	0.0877932	11.7274	11.7431	5.777	6.4263	0	0.119018	3.48691	-0.171212	0.278538	Missng
002596.SZ	海南瑞泽	Materials	2013-04-19	20124	251250	0.578233	6.93808	#N/A	0.0147038	1	-3.44041	0	0.120925	11.8304	11.8049	8.3544	6.487	0	0.29271	3.73254	-0.167108	0.327351	-1.0181994218567
002596.SZ	海南瑞泽	Materials	2013-05-02	20131	230882	0.578233	5.82267	#N/A	0.344947	1	-2.30608	0	0.0816076	11.6557	11.854	1.1629	4.0072	0	0.156491	4.78528	-0.202076	0.389603	Missng
002596.SZ	海南瑞泽	Materials	2013-08-30	20132	262640	0.788358	6.36337	#N/A	0.265376	1	-2.58591	0	0.107794	11.7578	11.8624	3.1257	5.5085	0	0.246263	3.73252	-0.111968	0.340255	-0.529254082033877
002596.SZ	海南瑞泽	Materials	2013-10-30	20133	213757	1.05099	4.51753	#N/A	0.214273	0.370244	-1.06264	0.629756	0.0971005	11.8037	12.0292	4.2847	5.3049	0	0.222881	3.86668	-0.220527	0.324423	Missng
002596.SZ	海南瑞泽	Materials	2014-03-25	20134	197034	1.21627	4.54207	107.8	0.16147	1	-3.41173	0	0.127274	11.9047	11.9951	4.8892	3.9308	0	0.567456	3.65513	-0.283128	0.383052	-0.557246372545856
002596.SZ	海南瑞泽	Materials	2014-05-05	20141	188300	1.21132	4.5256	108.7	-0.0586334	1	-3.78048	0	0.0570142	11.7283	11.982	0.7739	1.2982	0	0.915605	4.01438	-0.256019	0.357088	Missng
002596.SZ	海南瑞泽	Materials	2014-08-28	20142	196262	1.74012	4.39811	102.6	-0.081386	1	-3.43768	0	0.12214	11.8312	12.0125	2.1631	2.497	0	0.865417	4.05359	-0.2326	0.429401	-0.456762907267888
002596.SZ	海南瑞泽	Materials	2014-10-30	20143	228758	1.82684	4.99549	102.2	-0.10863	1	-3.40933	0	0.0904399	11.8737	12.0107	3.1796	2.35	0	0.773071	4.36888	-0.158106	0.397975	Missng
002596.SZ	海南瑞泽	Materials	2015-04-02	20144	343409	1.05086	6.41675	95.5	-0.0955065	1	-3.77235	0	0.126351	11.9755	12.2491	3.5156	2.0192	0	0.867041	4.89679	-0.116999	0.446886	-0.429522503210407
002596.SZ	海南瑞泽	Materials	2015-04-28	20151	343409	1.05086	7.90104	94.1	-0.103083	1	-5.34175	0	0.0678775	11.7972	12.2301	-0.237	-4.1077	0	1.16862	5.84919	-0.247963	0.469098	Missng
002596.SZ	海南瑞泽	Materials	2015-08-27	20152	452815	0.545642	10.0066	86.4	0.0437976	1	-8.35108	0	0.177281	11.9001	12.2254	-0.3901	-3.0332	0	1.61082	4.76138	-0.212505	0.358492	-0.417235312897558
002596.SZ	海南瑞泽	Materials	2015-10-29	20153	615625	0.99922	12.1035	85.9	0.0784249	1	-5.12569	0	0.129147	11.9413	12.2635	1.9405	1.3259	0	0.871764	4.81144	-0.344538	0.38998	Missng
002596.SZ	海南瑞泽	Materials	2016-03-31	20154	843918	0.129246	10.3763	87.6	0.0664243	0.508156	-2.08077	0.491844	0.136415	12.0426	12.6665	5.6095	4.9598	0	0.625888	4.7437	-0.197966	0.41183	-0.42970856793304
002596.SZ	海南瑞泽	Materials	2016-05-05	20161	982137	0.230808	15.1527	99	0.304411	1	-4.8172	0	0.118721	11.9939	12.5932	-0.525	-8.9427	0	0.596924	5.15101	-0.431922	0.245752	Missng
002596.SZ	海南瑞泽	Materials	2016-08-26	20162	1.1437e+06	0.551027	14.325	91.5	0.251696	0.391357	-1.2351	0.608643	0.12413	12.1006	12.6475	0.4874	-0.9289	0	0.451828	5.28292	-0.313994	0.290375	-0.21184425881404
002596.SZ	海南瑞泽	Materials	2016-10-28	20163	1.02717e+06	0.221383	11.2787	99.2	0.240133	1	-3.51932	0	0.0954731	12.1474	12.748	1.9418	1.7071	0	0.556133	6.07127	-0.424327	0.243675	Missng
002596.SZ	海南瑞泽	Materials	2017-03-31	20164	874574	1.40086	7.17783	121.9	0.2018	1	-2.18397	0	0.118616	12.2341	12.8827	4.2682	3.9537	0	0.355801	5.1992	-0.333724	0.331516	-0.25600169904616
002596.SZ	海南瑞泽	Materials	2017-04-25	20171	852124	1.94105	7.95496	116.1	0.15615	1	-3.49035	0	0.135387	12.062	12.8656	0.969	1.9921	0	0.871784	5.406	-0.394466	0.181461	Missng
002596.SZ	海南瑞泽	Materials	2017-08-29	20172	808714	1.80682	6.65166	131.6	0.126466	1	-3.32998	0	0.124286	12.1683	12.9214	3.3601	5.8551	0	0.786091	5.06669	-0.321634	0.226401	-0.285909550572547
002596.SZ	海南瑞泽	Materials	2017-10-26	20173	1.07601e+06	1.83028	7.42566	134	0.0732998	1	-2.66236	0	0.114076	12.2143	12.9786	4.968	5.6464	0	0.684622	5.61055	-0.395756	0.193748	Missng
002596.SZ	海南瑞泽	Materials	2018-04-04	20174	1.48464e+06	1.29275	7.43849	135.9	0.0513616	1	-1.44502	0	0.117556	12.3003	13.1186	7.1291	6.2991	0	0.39863	5.91984	-0.263551	0.299511	-0.354800680904074
002596.SZ	海南瑞泽	Materials	2018-04-27	20181	1.07964e+06	1.29275	4.76934	140.6	0.0244252	0.573609	-0.961758	0.426391	0.147811	12.1291	13.3488	1.2132	4.4839	0	0.489993	6.72161	-0.590067	0.229128	Missng
002596.SZ	海南瑞泽	Materials	2018-09-03	20182	875528	0.6336	3.78685	152.4	0.031318	1	-1.92314	0	0.125305	12.2352	13.3686	2.9125	5.1696	0	0.570043	6.53898	-0.518211	0.232911	-0.0172172035041802
002596.SZ	海南瑞泽	Materials	2018-10-30	20183	627372	0.483282	3.1039	160.7	0.0328869	1	-1.602	0	0.127834	12.2789	13.3527	4.3128	5.1081	0	0.434138	4.94578	-0.487769	0.324056	Missng
002596.SZ	海南瑞泽	Materials	2019-04-03	20184	1.1634e+06	0.003255	4.75735	147.68	0.0214594	1	-1.19985	0	0.105399	12.3635	13.395	5.6209	3.9531	0	0.443749	5.61815	-0.423403	0.251999	-0.27408819395105
002596.SZ	海南瑞泽	Materials	2019-05-07	20191	892170	0.003255	4.35744	151.34	-0.00618037	0.723799	-0.823444	0.276201	0.144485	12.19	13.4028	1.1602	5.7409	0	0	6.38025	-0.438658	0.259016	Missng
002596.SZ	海南瑞泽	Materials	2019-09-03	20192	737512	-0.262932	3.46974	139.67	-0.0100927	1	-0.918724	0	0.121371	12.2931	13.4708	1.9112	3.8359	0	0	6.31877	-0.413444	0.273682	-0.143734651278376
002596.SZ	海南瑞泽	Materials	2019-11-01	20193	582235	-1.68836	3.26961	143.5	0.0112521	1	-1.06835	0	0.123866	12.3357	13.4245	2.6965	3.2295	0	0.369323	6.04513	-0.37488	0.201856	Missng
002596.SZ	海南瑞泽	Materials	2020-04-30	20201	796259	-1.21708	4.32815	136.73	-0.299588	1	-0.519849	0	0.130485	12.1182	13.3277	0.3917	-4.1237	0	0.286404	8.16254	-0.156639	0.827999	Missng
002596.SZ	海南瑞泽	Materials	2020-08-31	20202	775588	0.0998939	4.53341	140.04	-0.0795591	1	-0.567306	0	0.133998	12.3232	13.3247	1.5793	1.4673	0	0.323879	8.34824	-0.291108	0.20235	-0.271192854786358
002596.SZ	海南瑞泽	Materials	2020-11-02	20203	664133	2.72919	3.89621	144.2	-0.00994427	1	-0.667129	0	0.143418	12.383	13.3509	2.5865	2.052	0	0.344143	7.97339	-0.291624	0.212475	Missng
002596.SZ	海南瑞泽	Materials	2021-04-01	20204	671335	1.35019	3.50947	164.11	0.0310437	1	-0.422471	0	0.101857	12.4818	13.386	3.0719	1.6625	0	0.25521	8.44603	-0.171069	0.224714	-0.426367318945692
002596.SZ	海南瑞泽	Materials	2021-04-30	20211	603627	1.35019	3.46152	173.55	0.519327	1	-0.484627	0	0.176729	12.4111	13.3597	0.4405	0.6871	0	0.187695	9.11093	-0.281229	0.287978	Missng
002596.SZ	海南瑞泽	Materials	2021-08-31	20212	418867	1.43707	2.5857	170.72	0.25765	1	-0.403599	0	0.124777	12.5005	13.3829	0.5653	-2.2269	0	0.245489	9.99067	-0.506355	0.163196	0.0388687381755713
002596.SZ	海南瑞泽	Materials	2021-11-02	20213	402801	0.51783	2.50024	190.76	0.108006	1	-0.365781	0	0.158848	12.5372	13.38	0.2269	-4.3179	0	0.253596	7.85652	-0.205107	0.158809	Missng
002596.SZ	海南瑞泽	Materials	2022-04-26	20214	376406	-0.222603	0.667532	171.3	0.0106208	1	-0.305606	0	0.125491	12.6336	13.2294	-15.7575	-41.4607	0	0.309593	5.80343	-0.120014	0.160292	0.0100197032311922
002596.SZ	海南瑞泽	Materials	2022-05-12	20221	447556	-0.222603	2.61771	168.24	-0.206303	1	-0.617733	0	0.153141	12.4579	13.2211	0.7361	1.1164	0	0.530275	6.24865	-0.214391	0.163177	Missng
002596.SZ	海南瑞泽	Materials	2022-09-01	20222	350012	-0.813098	2.24043	143.72	-0.309055	1	-0.39732	0	0.15369	12.505	13.2026	-1.0521	-11.0812	0	0.266951	5.41776	-0.299934	0.190599	0.0968818088624637
002596.SZ	海南瑞泽	Materials	2022-11-02	20223	324765	0.226952	2.35474	142.01	-0.297149	1	-0.00155851	0	0.158008	12.5759	13.1463	1.887	1.442	0	0.000930425	5.02506	-1.20019	0.871807	Missng
300715.SZ	凯伦股份	Materials	2017-12-11	20173	239328	1.83028	11.2725	159.9	0.0732998	1	-0.786001	0	0.114076	12.2143	10.6121	10.3739	10.4015	0	0.186316	5.61055	-0.395756	0.193748	Missng
300715.SZ	凯伦股份	Materials	2018-03-20	20174	321912	1.3349	12.3896	138.1	0.0513616	1	-0.660277	0	0.117556	12.3003	11.1059	11.7046	11.3057	0	0.163933	5.91984	-0.263551	0.299511	-2.41676061236702
300715.SZ	凯伦股份	Materials	2018-05-08	20181	417442	1.29275	26.5783	143.9	0.0244252	1	-1.41967	0	0.147811	12.1291	10.9268	2.1714	11.2897	0	0.131191	6.72161	-0.590067	0.229128	Missng
300715.SZ	凯伦股份	Materials	2018-08-31	20182	261533	0.6336	11.3529	152	0.031318	1	-1.20167	0	0.125305	12.2352	11.0765	4.7455	10.2594	0	0.1187	6.53898	-0.518211	0.232911	-1.02888106514148
300715.SZ	凯伦股份	Materials	2018-11-01	20183	232243	0.483282	7.13667	161.2	0.0328869	1	-0.727372	0	0.127834	12.2789	11.2733	7.1243	9.8122	0	0.11002	4.94578	-0.487769	0.324056	Missng
300715.SZ	凯伦股份	Materials	2019-04-02	20184	340985	0.003255	8.16817	147.2	0.0214594	1	-0.782737	0	0.105399	12.3635	11.4185	10.3806	10.5122	0	0.130739	5.61815	-0.423403	0.251999	-1.09900145385422
300715.SZ	凯伦股份	Materials	2019-04-25	20191	315727	0.003255	5.90766	151.2	-0.00618037	1	-0.544803	0	0.144485	12.19	11.603	2.3031	10.4427	0	0.129748	6.38025	-0.438658	0.259016	Missng
300715.SZ	凯伦股份	Materials	2019-08-23	20192	248637	-0.262932	4.33151	139.68	-0.0100927	1	-0.592681	0	0.121371	12.2931	11.7106	5.7841	10.4126	0	0.195571	6.31877	-0.413444	0.273682	-1.20201160878493
300715.SZ	凯伦股份	Materials	2019-11-04	20193	309017	-1.68836	4.73173	143.75	0.0112521	1	-0.458919	0	0.123866	12.3357	11.8146	8.3257	10.3109	0	0.105647	6.04513	-0.37488	0.201856	Missng
300715.SZ	凯伦股份	Materials	2020-04-28	20201	585016	-1.21708	7.23289	136.68	-0.299588	1	-0.861542	0	0.130485	12.1182	12.236	1.8003	10.8396	0	0.167423	8.16254	-0.156639	0.827999	Missng
300715.SZ	凯伦股份	Materials	2020-08-31	20202	1.05963e+06	0.0998939	8.87445	140.04	-0.0795591	1	-0.622797	0	0.133998	12.3232	12.4473	5.2633	11.6157	0	0	8.34824	-0.291108	0.20235	-2.38950056816864
300715.SZ	凯伦股份	Materials	2020-10-29	20203	854367	2.72919	6.19909	142.99	-0.00994427	1	-0.353472	0	0.143418	12.383	12.5876	9.0148	13.2322	0	0	7.97339	-0.291624	0.212475	Missng
300715.SZ	凯伦股份	Materials	2021-04-06	20204	745845	1.35019	4.67244	168.25	0.0310437	1	-0.837046	0	0.101857	12.4818	12.7595	12.038	13.8745	0	0	8.44603	-0.171069	0.224714	-2.14984071475865
300715.SZ	凯伦股份	Materials	2021-04-29	20211	825586	1.35019	4.40242	173.24	0.519327	1	-0.719071	0	0.176729	12.4111	12.897	2.1	12.1659	0	0.0895418	9.11093	-0.281229	0.287978	Missng
300715.SZ	凯伦股份	Materials	2021-08-31	20212	903211	1.43707	4.52505	170.72	0.25765	0.518473	-0.39373	0.481527	0.124777	12.5005	13.2547	3.9685	11.368	0	0.110202	9.99067	-0.506355	0.163196	-3.00222213345981
300715.SZ	凯伦股份	Materials	2021-10-27	20213	792017	0.51783	4.03919	195.08	0.108006	1	-0.847751	0	0.158848	12.5372	13.2817	5.057	9.2727	0	0.118272	7.85652	-0.205107	0.158809	Missng
300715.SZ	凯伦股份	Materials	2022-04-28	20221	436872	-0.222603	2.55523	171.5	-0.206303	1	-0.593133	0	0.153141	12.4579	13.3229	0.1074	2.4079	0	0	6.24865	-0.214391	0.163177	Missng
300715.SZ	凯伦股份	Materials	2022-09-01	20222	518088	-0.813098	2.64055	143.72	-0.309055	1	-0.518625	0	0.15369	12.505	13.3396	0.5536	2.2378	0	0	5.41776	-0.299934	0.190599	-3.01701733532536
300715.SZ	凯伦股份	Materials	2022-10-31	20223	499228	0.226952	2.57602	141.7	-0.297149	1	-1.22613	0	0.158008	12.5759	13.3385	0.543	1.3971	0	0.00477635	5.02506	-1.20019	0.871807	Missng
605006.SH	山东玻纤	Materials	2020-10-28	20203	403500	2.72919	2.53985	142.71	-0.00994427	0.830425	0.169575	0	0.143418	12.383	13.0859	5.0409	6.754	0	0.342528	7.97339	-0.291624	0.212475	Missng
605006.SH	山东玻纤	Materials	2021-03-12	20204	554000	2.55431	3.43546	159.41	0.0310437	0.827444	0.172556	0	0.101857	12.4818	13.0247	8.1435	8.6365	0	0.363814	8.44603	-0.171069	0.224714	-1.63660389728417
605006.SH	山东玻纤	Materials	2021-05-07	20211	710000	1.35019	3.91733	180.29	0.519327	0.852736	0.147264	0	0.176729	12.4111	13.0864	4.4408	20.6834	0	0.217489	9.11093	-0.281229	0.287978	Missng
605006.SH	山东玻纤	Materials	2021-08-31	20212	775000	1.43707	4.54591	170.72	0.25765	0.847642	0.152358	0	0.124777	12.5005	13.0628	9.7253	22.8486	0	0.2903	9.99067	-0.506355	0.163196	-1.13413224965609
605006.SH	山东玻纤	Materials	2021-11-05	20213	696000	0.51783	4.49689	186.12	0.108006	0.629594	0.118502	0.251904	0.158848	12.5372	13.0685	13.3469	21.8652	0	0.294008	7.85652	-0.205107	0.158809	Missng
605006.SH	山东玻纤	Materials	2022-04-01	20214	630500	-0.222603	4.1138	173.2	0.0106208	0.703412	0.296588	0	0.125491	12.6336	13.1386	15.6302	19.8655	0	0.390447	5.80343	-0.120014	0.160292	-1.70449714330352
605006.SH	山东玻纤	Materials	2022-05-06	20221	619000	-0.222603	4.59728	171.5	-0.206303	0.711982	0.288018	0	0.153141	12.4579	13.1063	4.7789	21.858	0	0.530556	6.24865	-0.214391	0.163177	Missng
605006.SH	山东玻纤	Materials	2022-08-25	20222	601205	-0.813098	4.82748	146.69	-0.309055	0.77699	0.22301	0	0.15369	12.505	13.0897	9.1994	21.8115	0	0.381637	5.41776	-0.299934	0.190599	-1.20844460221185
605006.SH	山东玻纤	Materials	2022-10-31	20223	504604	0.226952	4.13004	141.7	-0.297149	0.96934	0.0306597	0	0.158008	12.5759	13.1173	11.3186	20.4541	0	0.0314739	5.02506	-1.20019	0.871807	Missng
600802.SH	福建水泥	Materials	2007-02-16	#VALUE!	206212	-0.629593	3.06731	#N/A	#N/A	#N/A	#N/A	#N/A	#N/A	#N/A	#N/A	#N/A	#N/A	#N/A	#N/A	#N/A	#VALUE!	#VALUE!	#VALUE!
600802.SH	福建水泥	Materials	2007-05-09	20071	384165	-1.1773	5.04908	#N/A	0.116893	0.919642	0.0803582	0	0.0834123	10.8871	12.4626	1.2772	4.6978	0	0.316172	5.90171	0.0053388	0.170781	Missng
600802.SH	福建水泥	Materials	2007-08-07	20072	342541	-3.15209	4.39979	#N/A	0.202444	0.910561	0.0894387	0	0.104013	10.989	12.5894	2.7694	6.3456	0	0	7.90383	-0.0137	0.0734811	Missng
600802.SH	福建水泥	Materials	2007-11-05	20073	507128	-3.06823	6.14299	#N/A	0.291427	0.98862	0.0113795	0	0.0562179	11.0203	12.8042	3.8121	6.3793	0	0.297808	8.18909	-0.0538918	0.178621	Missng
600802.SH	福建水泥	Materials	2008-04-03	20074	317719	-4.34034	3.52962	#N/A	0.235441	1	-0.0279013	0	0.142875	11.1184	12.7648	4.4046	4.4622	0	0.267236	6.53162	-0.113042	0.165869	-1.08385446849083
600802.SH	福建水泥	Materials	2008-04-25	20081	281059	-4.34034	3.339	#N/A	-0.00300583	1	-0.0376895	0	0.0906914	10.9961	12.6122	-0.0035	-4.4465	0	0.361224	5.63963	-0.121338	0.172249	Missng
600802.SH	福建水泥	Materials	2008-09-02	20082	196283	-1.76069	2.54432	#N/A	-0.0711233	1	-0.0457174	0	0.121414	11.0929	12.5246	0.369	-2.1225	0	0.267586	3.85942	-0.0602282	0.18131	-0.481944178939726
600802.SH	福建水泥	Materials	2008-10-31	20083	114944	-0.394775	1.89418	#N/A	-0.16568	1	-0.011035	0	0.0670236	11.1112	12.4203	0.4728	-3.1521	0	0.30208	2.63551	-0.108443	0.21226	Missng
600802.SH	福建水泥	Materials	2009-04-23	20091	241344	2.80587	2.70151	#N/A	0.0835767	0.933031	0.0669692	0	0.12932	11.0577	12.5885	-1.3564	-18.2587	0	0.244871	5.0857	0.0344681	0.182554	Missng
600802.SH	福建水泥	Materials	2009-09-01	20092	230270	2.99808	2.53752	#N/A	0.28826	0.997866	0.00213385	0	0.133928	11.1717	12.7472	-1.7555	-11.8213	0	0.198748	5.24328	0.0608973	0.178922	-0.34828978188242
600802.SH	福建水泥	Materials	2009-10-30	20093	245163	0.99431	2.58992	#N/A	0.381457	1	-0.070176	0	0.0744204	11.2121	12.7359	-2.5775	-11.784	0	0.194305	5.69052	0.0565951	0.203117	Missng
600802.SH	福建水泥	Materials	2010-05-04	20101	269221	-1.05647	2.59537	#N/A	0.294217	1	-0.00895229	0	0.0872325	11.1728	12.7821	-0.3133	-12.0036	0	0.195257	5.7782	-0.196177	0.152669	Missng
600802.SH	福建水泥	Materials	2010-08-19	20102	264638	-1.418	2.47509	#N/A	0.119489	0.931174	0.0688261	0	0.0897923	11.274	12.6978	-1.0351	-12.7513	0	0.181525	5.54263	-0.305027	0.119922	-0.305721580004204
600802.SH	福建水泥	Materials	2010-10-28	20103	282587	-2.16488	2.60572	#N/A	0.0559086	0.92933	0.0706701	0	0.0594537	11.3067	12.687	-0.849	-9.6551	0	0.209545	6.13061	-0.119164	0.136765	Missng
600802.SH	福建水泥	Materials	2011-04-08	20104	407841	-2.71191	3.25119	#N/A	0.0801459	0.908438	0.0915623	0	0.0987999	11.3944	12.7259	2.7451	0.6036	0	0.201	6.97966	-0.0801431	0.172864	-0.451285249760925
600802.SH	福建水泥	Materials	2011-05-04	20111	434572	-2.71191	3.33455	#N/A	0.133992	0.914451	0.085549	0	0.0721417	11.5019	12.7537	1.6313	6.368	0	0.328086	6.42377	-0.111332	0.155846	Missng
600802.SH	福建水泥	Materials	2011-08-01	20112	515529	-2.5446	3.72738	#N/A	0.114545	0.981373	0.018627	0	0.0987223	11.6111	12.7264	4.3951	10.5106	0	0.222343	5.42487	-0.195846	0.180269	-0.42939400421031
600802.SH	福建水泥	Materials	2011-10-31	20113	404022	-1.7416	3.15317	#N/A	0.113849	1	-0.0196613	0	0.0653014	11.6546	12.6914	6.3362	8.2017	0	0.317169	4.99771	-0.27449	0.199022	Missng
600802.SH	福建水泥	Materials	2012-03-30	20114	287169	-0.824659	2.40319	#N/A	0.0383821	0.957494	0.0425058	0	0.119089	11.7523	12.7966	7.0295	6.671	0	0.27575	3.84818	-0.238159	0.226999	-0.54014673340275
600802.SH	福建水泥	Materials	2012-05-03	20121	311991	-0.327571	2.48939	#N/A	-0.168864	1	-0.054416	0	0.0806072	11.58	12.804	-1.0398	-19.4283	0	0.415294	4.12079	-0.213074	0.264249	Missng
600802.SH	福建水泥	Materials	2012-08-24	20122	239053	0.597425	1.96219	#N/A	-0.118769	1	-0.042041	0	0.116661	11.6848	13.0083	-1.0407	-13.4102	0	0.279057	3.51282	-0.119497	0.204792	-0.533904629337339
600802.SH	福建水泥	Materials	2012-11-02	20123	237525	0.804549	1.92327	#N/A	-0.0436905	1	-0.037417	0	0.0877932	11.7274	12.9974	-2.1664	-16.5851	0	0.314204	3.48691	-0.171212	0.278538	Missng
600802.SH	福建水泥	Materials	2013-03-22	20124	256237	0.423332	2.1341	#N/A	0.0147038	0.979119	0.0208809	0	0.120925	11.8304	12.9816	3.702	1.6022	0	0.305552	3.73254	-0.167108	0.327351	-0.491727796147365
600802.SH	福建水泥	Materials	2013-05-02	20131	250509	0.578233	2.11057	#N/A	0.344947	1	-0.0225017	0	0.0816076	11.6557	12.9654	-0.6054	-16.4598	0	0.224457	4.78528	-0.202076	0.389603	Missng
600802.SH	福建水泥	Materials	2013-08-29	20132	240962	0.788358	1.97099	#N/A	0.265376	1	-0.0459131	0	0.107794	11.7578	12.9835	-0.5025	-11.3101	0	0.245172	3.73252	-0.111968	0.340255	-0.339922671549466
600802.SH	福建水泥	Materials	2013-10-30	20133	229888	1.05099	1.87721	#N/A	0.214273	1	-0.00330291	0	0.0971005	11.8037	13.0246	-0.7305	-10.674	0	0.216859	3.86668	-0.220527	0.324423	Missng
600802.SH	福建水泥	Materials	2014-03-27	20134	291370	1.21627	2.07293	107.8	0.16147	0.925407	0.074593	0	0.127274	11.9047	13.0589	2.918	1.725	0	0.205326	3.65513	-0.283128	0.383052	-0.643089588014256
600802.SH	福建水泥	Materials	2014-05-07	20141	258528	1.21132	1.99927	108.5	-0.0586334	0.907675	0.0923249	0	0.0570142	11.7283	13.0158	0.3226	-5.0771	0	0.249873	4.01438	-0.256019	0.357088	Missng
600802.SH	福建水泥	Materials	2014-08-15	20142	274567	1.74012	2.01262	103.3	-0.081386	0.868948	0.131052	0	0.12214	11.8312	13.0636	1.8462	2.5542	0	0.224647	4.05359	-0.2326	0.429401	-0.525393474890609
600802.SH	福建水泥	Materials	2014-10-30	20143	344832	1.82684	2.19374	102.2	-0.10863	0.838394	0.161606	0	0.0904399	11.8737	13.1127	2.0355	0.3693	0	0.213877	4.36888	-0.158106	0.397975	Missng
600802.SH	福建水泥	Materials	2015-03-26	20144	418915	1.96692	2.36887	96	-0.0955065	0.775379	0.224621	0	0.126351	11.9755	13.1998	3.365	3.5428	0	0.166621	4.89679	-0.116999	0.446886	-0.619987462698015
600802.SH	福建水泥	Materials	2015-04-30	20151	452520	1.05086	2.43391	94.2	-0.103083	0.810265	0.189735	0	0.0678775	11.7972	13.2111	-1.1901	-26.5694	0	0.258801	5.84919	-0.247963	0.469098	Missng
600802.SH	福建水泥	Materials	2015-09-10	20152	287933	0.545642	1.93887	85.6	0.0437976	0.810113	0.189887	0	0.177281	11.9001	13.1706	-1.7585	-20.4077	0	0.27827	4.76138	-0.212505	0.358492	-0.011305101109089
600802.SH	福建水泥	Materials	2015-11-03	20153	284496	0.99922	1.90796	86	0.0784249	0.787918	0.212082	0	0.129147	11.9413	13.1373	-2.7664	-23.1125	0	0.276824	4.81144	-0.344538	0.38998	Missng
600802.SH	福建水泥	Materials	2016-04-29	20154	358961	0.230808	0.544989	100.5	0.0664243	0.728307	0.271693	0	0.136415	12.0426	13.1316	-7.7942	-35.1249	0	0.275525	4.7437	-0.197966	0.41183	-0.179710793380504
600802.SH	福建水泥	Materials	2016-05-04	20161	353615	0.230808	2.09392	99.8	0.304411	0.736792	0.263208	0	0.118721	11.9939	13.0781	-1.5391	-49.1935	0	0.223492	5.15101	-0.431922	0.245752	Missng
600802.SH	福建水泥	Materials	2016-08-18	20162	333758	0.551027	2.02401	90.7	0.251696	0.732704	0.267296	0	0.12413	12.1006	13.0702	-2.0623	-30.768	0	0.206567	5.28292	-0.313994	0.290375	0.0128909161578282
600802.SH	福建水泥	Materials	2016-10-28	20163	368126	0.221383	2.13493	99.2	0.240133	0.677951	0.322049	0	0.0954731	12.1474	13.0504	-1.0762	-17.9406	0	0.256333	6.07127	-0.424327	0.243675	Missng
600802.SH	福建水泥	Materials	2017-04-13	20164	499873	1.94105	2.64146	117.9	0.2018	0.677499	0.322501	0	0.118616	12.2341	13.0019	1.5471	-4.2234	0	0.244108	5.1992	-0.333724	0.331516	-0.348522923380306
600802.SH	福建水泥	Materials	2017-05-02	20171	409750	1.94105	2.39675	120.7	0.15615	0.732265	0.267735	0	0.135387	12.062	12.9578	-0.8485	-16.2564	0	0.179762	5.406	-0.394466	0.181461	Missng
600802.SH	福建水泥	Materials	2017-08-24	20172	365071	1.80682	2.22988	131.2	0.126466	0.767081	0.232919	0	0.124286	12.1683	12.9675	-0.5839	-8.8799	0	0.171158	5.06669	-0.321634	0.226401	0.226377737825358
600802.SH	福建水泥	Materials	2017-10-31	20173	314282	1.83028	2.02948	132.7	0.0732998	0.753838	0.246162	0	0.114076	12.2143	12.9724	-1.011	-9.995	0	0.197931	5.61055	-0.395756	0.193748	Missng
600802.SH	福建水泥	Materials	2018-04-19	20174	294425	1.29275	0.500813	138.1	0.0513616	0.733474	0.266526	0	0.117556	12.3003	12.9172	-3.6038	-14.0238	0	0.215925	5.91984	-0.263551	0.299511	-0.28228556267305
600802.SH	福建水泥	Materials	2018-05-03	20181	312373	1.29275	2.15096	144.1	0.0244252	0.73751	0.26249	0	0.147811	12.1291	12.8769	3.2983	18.7719	0	0.19471	6.72161	-0.590067	0.229128	Missng
600802.SH	福建水泥	Materials	2018-08-23	20182	325356	0.6336	2.29381	153.5	0.031318	0.705287	0.294713	0	0.125305	12.2352	12.8553	9.0852	20.8497	0	0.217044	6.53898	-0.518211	0.232911	-0.766938146762927
600802.SH	福建水泥	Materials	2018-10-30	20183	284114	0.483282	2.14769	160.7	0.0328869	0.670885	0.329115	0	0.127834	12.2789	12.8817	13.5425	19.2907	0	0.266344	4.94578	-0.487769	0.324056	Missng
600802.SH	福建水泥	Materials	2019-04-26	20184	339486	0.003255	0.665884	151.27	0.0214594	0.667074	0.332926	0	0.105399	12.3635	12.9	14.7187	13.9521	0	0.259313	5.61815	-0.423403	0.251999	-1.65955296025377
600802.SH	福建水泥	Materials	2019-04-30	20191	327648	0.003255	2.35642	151.42	-0.00618037	0.683834	0.316166	0	0.144485	12.19	12.9081	2.9692	14.3676	0	0.19716	6.38025	-0.438658	0.259016	Missng
600802.SH	福建水泥	Materials	2019-08-15	20192	277622	-0.262932	2.20103	139.98	-0.0100927	0.664848	0.335152	0	0.121371	12.2931	12.9232	8.3416	18.5966	0	0.205595	6.31877	-0.413444	0.273682	-1.75639497386366
600802.SH	福建水泥	Materials	2019-10-31	20193	276858	-1.68836	2.0462	143.39	0.0112521	0.722879	0.277121	0	0.123866	12.3357	12.9786	10.1732	15.2629	0	0.179091	6.04513	-0.37488	0.201856	Missng
600802.SH	福建水泥	Materials	2020-04-24	20194	436482	-1.21708	2.86469	136.74	0.0148617	0.74709	0.25291	0	0.108139	12.4197	12.8825	17.9685	16.5317	0	0.21374	7.35521	-0.1161	0.252591	-2.09344981829374
600802.SH	福建水泥	Materials	2020-04-30	20201	474287	-1.21708	3.04417	136.73	-0.299588	0.721034	0.278966	0	0.130485	12.1182	12.8692	3.1435	19.0818	0	0.191461	8.16254	-0.156639	0.827999	Missng
600802.SH	福建水泥	Materials	2020-08-21	20202	483910	0.0998939	2.9744	139.01	-0.0795591	0.612296	0.387704	0	0.133998	12.3232	12.9351	7.7603	17.2344	0	0.210599	8.34824	-0.291108	0.20235	-0.9372900668766
600802.SH	福建水泥	Materials	2020-10-29	20203	378971	2.72919	2.48388	142.99	-0.00994427	0.622793	0.377207	0	0.143418	12.383	12.9484	9.0154	11.6218	0	0.188037	7.97339	-0.291624	0.212475	Missng
600802.SH	福建水泥	Materials	2021-04-22	20204	361100	1.35019	2.37924	169.76	0.0310437	0.66906	0.33094	0	0.101857	12.4818	13.0191	10.9181	10.2581	0	0.159233	8.44603	-0.171069	0.224714	-1.11994911016147
600802.SH	福建水泥	Materials	2021-05-10	20211	354684	1.35019	2.36993	192.79	0.519327	0.607535	0.392465	0	0.176729	12.4111	13.0399	1.1036	5.2056	0	0.164539	9.11093	-0.281229	0.287978	Missng
600802.SH	福建水泥	Materials	2021-08-26	20212	333605	1.43707	2.32431	169.84	0.25765	0.689429	0.310571	0	0.124777	12.5005	13.0603	6.2954	14.6904	0	0.137686	9.99067	-0.506355	0.163196	-0.78951682606532
600802.SH	福建水泥	Materials	2021-11-01	20213	318941	0.51783	2.28753	191.94	0.108006	0.637887	0.362113	0	0.158848	12.5372	13.0356	7.2284	9.7442	0	0.152235	7.85652	-0.205107	0.158809	Missng
600802.SH	福建水泥	Materials	2022-05-09	20221	280448	-0.222603	2.22716	169.25	-0.206303	0.679981	0.320019	0	0.153141	12.4579	13.0416	-1.197	-13.1028	0	0.12691	6.24865	-0.214391	0.163177	Missng
600802.SH	福建水泥	Materials	2022-08-30	20222	280448	-0.813098	2.19433	144.27	-0.309055	0.635061	0.364939	0	0.15369	12.505	13.0336	-2.3225	-11.2986	0	0.158372	5.41776	-0.299934	0.190599	-0.399541635931057
600802.SH	福建水泥	Materials	2022-10-31	20223	228666	0.226952	1.93812	141.7	-0.297149	0.631617	0.368383	0	0.158008	12.5759	13.0016	-5.1599	-14.572	0	0.126864	5.02506	-1.20019	0.871807	Missng
600678.SH	四川金顶	Materials	2007-02-16	#VALUE!	95623.3	-0.629593	2.61826	#N/A	#N/A	#N/A	#N/A	#N/A	#N/A	#N/A	#N/A	#N/A	#N/A	#N/A	#N/A	#N/A	#VALUE!	#VALUE!	#VALUE!
600678.SH	四川金顶	Materials	2007-05-10	20071	251273	-1.1773	5.18301	#N/A	0.116893	0.877019	0.122981	0	0.0834123	10.8871	11.5376	0.6409	2.2572	0	0.183382	5.90171	0.0053388	0.170781	Missng
600678.SH	四川金顶	Materials	2007-08-24	20072	310834	-3.15209	5.04498	#N/A	0.202444	0.998993	0.00100668	0	0.104013	10.989	11.6943	2.0346	4.7576	0	0	7.90383	-0.0137	0.0734811	Missng
600678.SH	四川金顶	Materials	2007-11-02	20073	265930	-3.06823	4.21081	#N/A	0.291427	0.911374	0.0886259	0	0.0562179	11.0203	11.7394	3.0993	5.0673	0	0.175146	8.18909	-0.0538918	0.178621	Missng
600678.SH	四川金顶	Materials	2008-04-11	20074	228239	-4.34034	3.81831	#N/A	0.235441	1	-0.166293	0	0.142875	11.1184	11.8188	5.1171	6.196	0	0	6.53162	-0.113042	0.165869	-2.14726977867678
600678.SH	四川金顶	Materials	2008-05-09	20081	229635	-4.34034	3.97033	#N/A	-0.00300583	1	-0.183805	0	0.0906914	10.9961	11.8682	1.0191	5.0034	0	0.212715	5.63963	-0.121338	0.172249	Missng
600678.SH	四川金顶	Materials	2008-08-14	20082	192991	-1.76069	3.67378	#N/A	-0.0711233	1	-0.33121	0	0.121414	11.0929	11.8433	2.9121	9.1887	1	0	3.85942	-0.0602282	0.18131	-1.10719587419675
600678.SH	四川金顶	Materials	2008-11-19	20083	196132	-0.394775	3.59585	#N/A	-0.16568	1	-0.267475	0	0.0670236	11.1112	11.8775	4.8113	9.8103	1	0.212595	2.63551	-0.108443	0.21226	Missng
600678.SH	四川金顶	Materials	2009-03-03	20084	216374	1.87978	2.63909	#N/A	-0.168157	1	-0.0282268	0	0.132859	11.1874	12.2635	5.6413	9.5514	1	0.141847	4.83037	-0.0317342	0.260446	-0.745495092656117
600678.SH	四川金顶	Materials	2009-04-30	20091	224750	2.80587	2.67481	#N/A	0.0835767	1	-0.102441	0	0.12932	11.0577	12.3234	0.5148	0.2103	1	0.131689	5.0857	0.0344681	0.182554	Missng
600678.SH	四川金顶	Materials	2009-08-18	20092	193689	2.99808	2.53819	#N/A	0.28826	1	-0.107586	0	0.133928	11.1717	12.2318	-0.8478	-14.6974	1	0	5.24328	0.0608973	0.178922	0.17477181857524
600678.SH	四川金顶	Materials	2009-11-03	20093	232776	0.99431	2.73879	#N/A	0.381457	1	-0.05928	0	0.0744204	11.2121	12.2787	-2.1542	-20.5175	1	0.256128	5.69052	0.0565951	0.203117	Missng
600678.SH	四川金顶	Materials	2010-05-06	20101	231031	-1.05647	2.555	#N/A	0.294217	0.842159	0.157841	0	0.0872325	11.1728	12.061	-0.4866	-22.1996	1	0.304554	5.7782	-0.196177	0.152669	Missng
600678.SH	四川金顶	Materials	2010-08-26	20102	184267	-1.418	2.13825	#N/A	0.119489	0.73733	0.26267	0	0.0897923	11.274	11.9731	-20.7684	-164.463	1	0	5.54263	-0.305027	0.119922	0.202938062004409
600678.SH	四川金顶	Materials	2010-11-02	20103	196830	-2.16488	2.18318	#N/A	0.0559086	0.692299	0.307701	0	0.0594537	11.3067	11.9554	-23.444	-139.913	1	0.411128	6.13061	-0.119164	0.136765	Missng
600678.SH	四川金顶	Materials	2011-02-09	20104	201018	-2.09754	2.16651	#N/A	0.0801459	0.750271	0.249729	0	0.0987999	11.3944	11.8357	-34.9848	-132.603	1	0.404765	6.97966	-0.0801431	0.172864	0.215392783498248
600678.SH	四川金顶	Materials	2011-05-05	20111	225448	-2.71191	2.27244	#N/A	0.133992	0.721989	0.278011	0	0.0721417	11.5019	11.828	-1.8051	-57.3588	1	0.511428	6.42377	-0.111332	0.155846	Missng
600678.SH	四川金顶	Materials	2011-09-01	20112	182173	-2.5446	2.01051	#N/A	0.114545	0.751059	0.248941	0	0.0987223	11.6111	11.8049	-4.216	-51.3857	1	0.434964	5.42487	-0.195846	0.180269	0.190914679423875
600678.SH	四川金顶	Materials	2011-11-01	20113	223005	-1.7416	2.17504	#N/A	0.113849	0.715731	0.284269	0	0.0653014	11.6546	11.7667	-10.5335	-91.8074	0	0.704044	4.99771	-0.27449	0.199022	Missng
600678.SH	四川金顶	Materials	2012-02-28	20114	223005	-0.824659	2.62809	#N/A	0.0383821	0.70097	0.29903	0	0.119089	11.7523	11.4406	7.8964	-5.9412	0	0.590361	3.84818	-0.238159	0.226999	0.217454710567943
600678.SH	四川金顶	Materials	2012-05-03	20121	223005	-0.327571	2.54498	#N/A	-0.168864	0.665673	0.334327	0	0.0806072	11.58	11.4698	-2.6119	-9277.2	0	0.208984	4.12079	-0.213074	0.264249	Missng
600678.SH	四川金顶	Materials	2012-09-03	20122	223005	0.597425	2.5173	#N/A	-0.118769	0.706427	0.293573	0	0.116661	11.6848	11.438	-7.4326	-10774	0	0.169459	3.51282	-0.119497	0.204792	0.248169677468812
600678.SH	四川金顶	Materials	2012-10-31	20123	223005	0.804549	3.06115	#N/A	-0.0436905	0.810855	0.189145	0	0.0877932	11.7274	10.7134	1.6217	-708.536	0	0.168572	3.48691	-0.171212	0.278538	Missng
600678.SH	四川金顶	Materials	2013-01-31	20124	234521	0.423332	18.2186	#N/A	0.0147038	#VALUE!	#VALUE!	#VALUE!	0.120925	11.8304	9.86389	77.3501	3426.99	0	0	3.73254	-0.167108	0.327351	3.66552758886041
600678.SH	四川金顶	Materials	2013-05-03	20131	281286	0.578233	25.8909	#N/A	0.344947	#VALUE!	#VALUE!	#VALUE!	0.0816076	11.6557	9.73085	-0.6808	-25.059	0	0	4.78528	-0.202076	0.389603	Missng
600678.SH	四川金顶	Materials	2013-09-03	20132	224052	0.788358	26.7519	#N/A	0.265376	#VALUE!	#VALUE!	#VALUE!	0.107794	11.7578	9.55316	-1.9332	-26.3992	0	0	3.73252	-0.111968	0.340255	0.948968117097088
600678.SH	四川金顶	Materials	2013-11-04	20133	209743	1.05099	21.7457	#N/A	0.214273	#VALUE!	#VALUE!	#VALUE!	0.0971005	11.8037	9.65927	-1.3044	-10.4209	0	0	3.86668	-0.220527	0.324423	Missng
600678.SH	四川金顶	Materials	2014-03-04	20134	182522	1.21627	7.95821	108.4	0.16147	#VALUE!	#VALUE!	#VALUE!	0.127274	11.9047	10.3799	2.2575	14.7742	0	0	3.65513	-0.283128	0.383052	0.0957117767988863
600678.SH	四川金顶	Materials	2014-05-05	20141	197528	1.21132	8.48382	108.7	-0.0586334	1	-0.0950117	0	0.0570142	11.7283	10.4029	0.9176	16.1093	0	0.143991	4.01438	-0.256019	0.357088	Missng
600678.SH	四川金顶	Materials	2014-09-02	20142	192293	1.74012	8.34265	102.2	-0.081386	0.978079	0.0219212	0	0.12214	11.8312	10.402	2.1708	16.3756	0	0.15032	4.05359	-0.2326	0.429401	-0.304052455674428
600678.SH	四川金顶	Materials	2014-10-29	20143	192293	1.82684	7.88237	102.2	-0.10863	0.930092	0.0699083	0	0.0904399	11.8737	10.4098	-3.3179	-50.6283	0	0.145224	4.36888	-0.158106	0.397975	Missng
600678.SH	四川金顶	Materials	2015-02-03	20144	418439	1.96692	13.7748	95.5	-0.0955065	0.90491	0.0950901	0	0.126351	11.9755	10.4931	-8.4595	-69.7466	0	0.151396	4.89679	-0.116999	0.446886	-0.039867585062628
600678.SH	四川金顶	Materials	2015-05-06	20151	743698	1.05086	23.6531	94.1	-0.103083	0.928162	0.071838	0	0.0678775	11.7972	10.4658	-1.9011	-96.6343	0	0.248352	5.84919	-0.247963	0.469098	Missng
600678.SH	四川金顶	Materials	2015-08-05	20152	459969	0.545642	15.805	87.8	0.0437976	0.99839	0.00161039	0	0.177281	11.9001	10.4758	2.4892	3.1787	0	0.24994	4.76138	-0.212505	0.358492	0.26317933778337
600678.SH	四川金顶	Materials	2015-11-03	20153	487539	0.99922	15.8091	86	0.0784249	0.993895	0.00610499	0	0.129147	11.9413	10.5114	2.2183	-11.711	0	0.248228	4.81144	-0.344538	0.38998	Missng
600678.SH	四川金顶	Materials	2016-04-28	20154	580021	0.230808	18.8166	100.5	0.0664243	1	-0.0141368	0	0.136415	12.0426	10.5342	4.976	3.5901	0	0.241062	4.7437	-0.197966	0.41183	0.222994441462462
600678.SH	四川金顶	Materials	2016-05-11	20161	452291	0.230808	15.3306	92.9	0.304411	1	-0.153698	0	0.118721	11.9939	10.4813	-1.3972	-64.171	0	0.841651	5.15101	-0.431922	0.245752	Missng
600678.SH	四川金顶	Materials	2016-09-01	20162	422976	0.551027	21.1973	91.5	0.251696	1	-0.0524081	0	0.12413	12.1006	10.4728	-2.4895	-48.093	0	0.226721	5.28292	-0.313994	0.290375	0.176587159368218
600678.SH	四川金顶	Materials	2016-11-02	20163	656799	0.221383	32.0135	100.9	0.240133	1	-0.0170768	0	0.0954731	12.1474	10.465	-3.0115	-41.3158	0	0.229886	6.07127	-0.424327	0.243675	Missng
600678.SH	四川金顶	Materials	2017-03-03	20164	524532	1.40086	27.9426	123	0.2018	1	-0.0157271	0	0.118616	12.2341	10.4478	-3.2001	-32.4911	0	0.231202	5.1992	-0.333724	0.331516	0.0125155445251441
600678.SH	四川金顶	Materials	2017-05-03	20171	464157	1.94105	24.4781	120.8	0.15615	1	-0.0306407	0	0.135387	12.062	10.4347	-1.2397	-35.6084	0	0.228389	5.406	-0.394466	0.181461	Missng
600678.SH	四川金顶	Materials	2017-09-04	20172	436586	1.80682	13.7396	134	0.126466	#VALUE!	#VALUE!	#VALUE!	0.124286	12.1683	10.4354	0.336	-8.7723	0	0	5.06669	-0.321634	0.226401	0.0861908106690341
600678.SH	四川金顶	Materials	2017-11-02	20173	419137	1.83028	12.9935	134.1	0.0732998	#VALUE!	#VALUE!	#VALUE!	0.114076	12.2143	10.4668	1.7736	-0.5265	0	0	5.61055	-0.395756	0.193748	Missng
600678.SH	四川金顶	Materials	2018-02-23	20174	333983	1.3349	15.7483	143.1	0.0513616	#VALUE!	#VALUE!	#VALUE!	0.117556	12.3003	10.6844	9.1419	15.5884	0	0	5.91984	-0.263551	0.299511	-0.18293258184732
600678.SH	四川金顶	Materials	2018-05-03	20181	357366	1.29275	17.0508	144.1	0.0244252	#VALUE!	#VALUE!	#VALUE!	0.147811	12.1291	10.6933	1.2932	11.2102	0	0	6.72161	-0.590067	0.229128	Missng
600678.SH	四川金顶	Materials	2018-08-23	20182	357366	0.6336	15.517	153.5	0.031318	#VALUE!	#VALUE!	#VALUE!	0.125305	12.2352	10.8137	3.5943	9.8888	0	0	6.53898	-0.518211	0.232911	0.0771180009023888
600678.SH	四川金顶	Materials	2018-11-05	20183	222656	0.483282	9.51764	161.9	0.0328869	#VALUE!	#VALUE!	#VALUE!	0.127834	12.2789	10.8798	6.6344	9.0514	0	0	4.94578	-0.487769	0.324056	Missng
600678.SH	四川金顶	Materials	2019-03-18	20184	264883	0.538938	10.8263	146.06	0.0214594	1	-0.8146	0	0.105399	12.3635	10.7716	11.1739	7.4176	0	1.00054	5.61815	-0.423403	0.251999	-0.171738032459577
600678.SH	四川金顶	Materials	2019-05-07	20191	210441	0.003255	8.80428	151.34	-0.00618037	#VALUE!	#VALUE!	#VALUE!	0.144485	12.19	10.7809	1.5034	3.4604	0	0	6.38025	-0.438658	0.259016	Missng
600678.SH	四川金顶	Materials	2019-09-03	20192	179032	-0.262932	7.50783	139.67	-0.0100927	1	-0.588967	0	0.121371	12.2931	10.8195	4.5688	8.486	0	0.892044	6.31877	-0.413444	0.273682	-0.498527105588084
600678.SH	四川金顶	Materials	2019-11-04	20193	169609	-1.68836	6.99126	143.75	0.0112521	#VALUE!	#VALUE!	#VALUE!	0.123866	12.3357	10.8682	8.2946	12.4218	0	0	6.04513	-0.37488	0.201856	Missng
600678.SH	四川金顶	Materials	2020-04-21	20194	251622	-1.21708	10.5633	136.84	0.0148617	0.774749	0.225251	0	0.108139	12.4197	10.7874	12.7519	13.2847	0	1.10862	7.35521	-0.1161	0.252591	-0.997297592115295
600678.SH	四川金顶	Materials	2020-05-07	20201	238360	-1.21708	7.59631	137.88	-0.299588	0.474707	0.525293	0	0.130485	12.1182	10.8173	1.6673	5.6579	0	3.7191	8.16254	-0.156639	0.827999	Missng
600678.SH	四川金顶	Materials	2020-09-01	20202	260696	0.0998939	9.43798	140.29	-0.0795591	0.59248	0.40752	0	0.133998	12.3232	10.7517	8.9779	23.1979	0	3.60945	8.34824	-0.291108	0.20235	-0.290629892511912
600678.SH	四川金顶	Materials	2020-11-04	20203	213931	2.72919	7.80742	144.92	-0.00994427	0.468417	0.531583	0	0.143418	12.383	10.7867	12.5988	20.1784	0	3.49325	7.97339	-0.291624	0.212475	Missng
600678.SH	四川金顶	Materials	2021-03-30	20204	209743	2.55431	8.79979	163.8	0.0310437	0.211851	0.788149	0	0.101857	12.4818	10.8084	15.1548	14.7777	0	3.45695	8.44603	-0.171069	0.224714	-1.00447317271522
600678.SH	四川金顶	Materials	2021-05-10	20211	202414	1.35019	8.46439	192.79	0.519327	0.198624	0.801376	0	0.176729	12.4111	10.8681	5.5985	27.4063	0	2.07339	9.11093	-0.281229	0.287978	Missng
600678.SH	四川金顶	Materials	2021-09-02	20212	238709	1.43707	10.1632	171.03	0.25765	0.204923	0.795077	0	0.124777	12.5005	10.9062	13.4203	25.239	0	2.46038	9.99067	-0.506355	0.163196	-0.430079534871945
600678.SH	四川金顶	Materials	2021-11-03	20213	186710	0.51783	7.6223	188.7	0.108006	0.375113	0.624887	0	0.158848	12.5372	10.9965	16.8525	21.8545	0	0.929132	7.85652	-0.205107	0.158809	Missng
600678.SH	四川金顶	Materials	2022-04-22	20214	199971	-0.222603	8.40882	173.65	0.0106208	0.33725	0.66275	0	0.125491	12.6336	10.9498	20.7999	18.28	0	1.04447	5.80343	-0.120014	0.160292	-0.802693921899551
600678.SH	四川金顶	Materials	2022-05-12	20221	197528	-0.222603	8.30926	168.24	-0.206303	0.335224	0.664776	0	0.153141	12.4579	10.9684	2.0638	10.1236	0	1.01577	6.24865	-0.214391	0.163177	Missng
600678.SH	四川金顶	Materials	2022-09-02	20222	205555	-0.813098	9.35609	143.43	-0.309055	0.421671	0.578329	0	0.15369	12.505	10.9457	5.4573	9.522	0	0.972195	5.41776	-0.299934	0.190599	-0.133527801526552
600678.SH	四川金顶	Materials	2022-11-02	20223	184616	0.226952	6.94594	142.01	-0.297149	#VALUE!	#VALUE!	#VALUE!	0.158008	12.5759	11.0518	4.5961	3.1012	0	0	5.02506	-1.20019	0.871807	Missng
300135.SZ	宝利国际	Materials	2010-12-08	20103	392640	-2.16488	10.2013	#N/A	0.0559086	1	-0.578956	0	0.0594537	11.3067	11.1788	16.373	8.2679	0	0.271836	6.13061	-0.119164	0.136765	Missng
300135.SZ	宝利国际	Materials	2011-04-21	20104	347120	-2.71191	18.3349	#N/A	0.0801459	1	-1.9984	0	0.0987999	11.3944	11.6866	12.8975	7.3486	0	1.11463	6.97966	-0.0801431	0.172864	-4.57856602653947
300135.SZ	宝利国际	Materials	2011-04-29	20111	308640	-2.71191	14.9265	#N/A	0.133992	1	-1.73494	0	0.0721417	11.5019	11.7081	0.3785	3.5264	0	0	6.42377	-0.111332	0.155846	Missng
300135.SZ	宝利国际	Materials	2011-08-19	20112	234080	-2.5446	9.10322	#N/A	0.114545	1	-1.69079	0	0.0987223	11.6111	11.7437	2.7986	7.0654	0	0.12403	5.42487	-0.195846	0.180269	-1.35879063820498
300135.SZ	宝利国际	Materials	2011-10-27	20113	191680	-1.7416	5.86303	#N/A	0.113849	1	-2.4878	0	0.0653014	11.6546	11.8408	5.1499	6.6101	0	0.0678796	4.99771	-0.27449	0.199022	Missng
300135.SZ	宝利国际	Materials	2012-04-06	20114	241600	-0.327571	6.88969	#N/A	0.0383821	1	-1.36698	0	0.119089	11.7523	11.8557	5.6491	5.1141	0	0.161209	3.84818	-0.238159	0.226999	-1.18085240949241
300135.SZ	宝利国际	Materials	2012-04-25	20121	245120	-0.327571	3.76696	#N/A	-0.168864	1	-0.423643	0	0.0806072	11.58	12.1483	0.9667	7.09	0	0.19217	4.12079	-0.213074	0.264249	Missng
300135.SZ	宝利国际	Materials	2012-08-27	20122	280000	0.597425	4.20914	#N/A	-0.118769	1	-0.576729	0	0.116661	11.6848	12.1455	4.7174	8.0298	0	0	3.51282	-0.119497	0.204792	-0.854832919265517
300135.SZ	宝利国际	Materials	2012-10-30	20123	275520	0.804549	3.00642	#N/A	-0.0436905	1	-0.47072	0	0.0877932	11.7274	12.3964	7.2799	6.161	0	0.202754	3.48691	-0.171212	0.278538	Missng
300135.SZ	宝利国际	Materials	2013-04-17	20124	284480	0.578233	8.21608	#N/A	0.0147038	1	-1.15494	0	0.120925	11.8304	11.9138	9.9697	4.1209	0	0.66389	3.73254	-0.167108	0.327351	-3.06123555300842
300135.SZ	宝利国际	Materials	2013-04-25	20131	279040	0.578233	3.59493	#N/A	0.344947	1	-0.619172	0	0.0816076	11.6557	12.2905	0.71	6.5874	0	0.158486	4.78528	-0.202076	0.389603	Missng
300135.SZ	宝利国际	Materials	2013-08-27	20132	330752	0.788358	3.60121	#N/A	0.265376	1	-0.646602	0	0.107794	11.7578	12.3823	3.7753	7.8149	0	0.227569	3.73252	-0.111968	0.340255	-0.00843691767018805
300135.SZ	宝利国际	Materials	2013-10-30	20133	327168	1.05099	3.03571	#N/A	0.214273	1	-0.459207	0	0.0971005	11.8037	12.522	6.3137	5.2383	0	0.190368	3.86668	-0.220527	0.324423	Missng
300135.SZ	宝利国际	Materials	2014-04-17	20134	352768	1.21132	4.115	109.7	0.16147	1	-1.11898	0	0.127274	11.9047	12.3396	8.499	4.4643	0	0.233785	3.65513	-0.283128	0.383052	0.120876836475763
300135.SZ	宝利国际	Materials	2014-04-29	20141	298496	1.21132	3.38604	108.6	-0.0586334	1	-0.71436	0	0.0570142	11.7283	12.4068	0.6291	6.7391	0	0.0788565	4.01438	-0.256019	0.357088	Missng
300135.SZ	宝利国际	Materials	2014-08-26	20142	425984	1.74012	3.94052	102.7	-0.081386	1	-0.627626	0	0.12214	11.8312	12.4926	3.3803	6.1076	0	0.313529	4.05359	-0.2326	0.429401	-1.31433071251817
300135.SZ	宝利国际	Materials	2014-10-27	20143	449536	1.82684	3.66371	102.3	-0.10863	1	-0.552141	0	0.0904399	11.8737	12.5865	4.4335	3.926	0	0.292893	4.36888	-0.158106	0.397975	Missng
300135.SZ	宝利国际	Materials	2015-04-22	20144	921600	1.05086	9.34477	93.9	-0.0955065	1	-0.809865	0	0.126351	11.9755	12.374	5.5363	3.5659	0	0.277398	4.89679	-0.116999	0.446886	-1.83630386903845
300135.SZ	宝利国际	Materials	2015-04-30	20151	915968	1.05086	8.25435	94.2	-0.103083	1	-0.688733	0	0.0678775	11.7972	12.4506	1.0887	4.958	0	0.268084	5.84919	-0.247963	0.469098	Missng
300135.SZ	宝利国际	Materials	2015-08-25	20152	1165824	0.545642	6.37341	86.8	0.0437976	1	-0.41731	0	0.177281	11.9001	12.7499	2.6677	4.7589	0	0.179855	4.76138	-0.212505	0.358492	-0.294627444622824
300135.SZ	宝利国际	Materials	2015-10-27	20153	916070	0.99922	4.94239	85.9	0.0784249	1	-0.550343	0	0.129147	11.9413	12.8013	4.0058	3.688	0	0.142212	4.81144	-0.344538	0.38998	Missng
300135.SZ	宝利国际	Materials	2016-05-11	20161	585216	0.230808	4.83211	92.9	0.304411	1	-0.568656	0	0.118721	11.9939	12.5198	0.6652	2.0903	0	0.103064	5.15101	-0.431922	0.245752	Missng
300135.SZ	宝利国际	Materials	2016-08-30	20162	474624	0.551027	4.68543	91.9	0.251696	1	-0.655986	0	0.12413	12.1006	12.4343	1.8708	3.7103	0	0.208789	5.28292	-0.313994	0.290375	-0.906293621137237
300135.SZ	宝利国际	Materials	2016-11-01	20163	478310	0.221383	3.73502	100.1	0.240133	1	-0.672536	0	0.0954731	12.1474	12.6029	2.8057	2.9601	0	0.164839	6.07127	-0.424327	0.243675	Missng
300135.SZ	宝利国际	Materials	2017-05-03	20171	519782	1.94105	4.36493	120.8	0.15615	1	-0.526618	0	0.135387	12.062	12.5377	0.4456	1.4069	0	0.0355693	5.406	-0.394466	0.181461	Missng
300135.SZ	宝利国际	Materials	2017-08-29	20172	430387	1.80682	3.74969	131.6	0.126466	1	-0.492712	0	0.124286	12.1683	12.5465	1.5833	2.6911	0	0.182584	5.06669	-0.321634	0.226401	-0.448236723760621
300135.SZ	宝利国际	Materials	2017-10-31	20173	396288	1.83028	3.23197	132.7	0.0732998	1	-0.479657	0	0.114076	12.2143	12.6329	2.2471	2.6269	0	0.0813018	5.61055	-0.395756	0.193748	Missng
300135.SZ	宝利国际	Materials	2018-05-03	20181	277402	1.29275	2.49874	144.1	0.0244252	1	-0.000898122	0	0.147811	12.1291	12.6391	0.8127	1.4611	0	0.21055	6.72161	-0.590067	0.229128	Missng
300135.SZ	宝利国际	Materials	2018-08-28	20182	252518	0.6336	2.29793	152.7	0.031318	1	-0.160758	0	0.125305	12.2352	12.694	1.9337	3.4727	0	0.201671	6.53898	-0.518211	0.232911	-0.418873444475754
300135.SZ	宝利国际	Materials	2018-10-30	20183	249754	0.483282	2.25567	160.7	0.0328869	1	-0.253691	0	0.127834	12.2789	12.7029	3.024	2.6406	0	0.220269	4.94578	-0.487769	0.324056	Missng
300135.SZ	宝利国际	Materials	2019-05-07	20191	277402	0.003255	2.61693	151.34	-0.00618037	1	-0.125468	0	0.144485	12.19	12.6153	0.8016	0.9187	0	0.0791715	6.38025	-0.438658	0.259016	Missng
300135.SZ	宝利国际	Materials	2019-09-03	20192	255283	-0.262932	2.35991	139.67	-0.0100927	1	-0.319458	0	0.121371	12.2931	12.676	2.0927	2.9893	0	0.173686	6.31877	-0.413444	0.273682	-0.272963102021118
300135.SZ	宝利国际	Materials	2019-10-30	20193	241459	-1.68836	2.67389	143.14	0.0112521	1	-0.607659	0	0.123866	12.3357	12.5473	3.3448	2.1934	0	0.246383	6.04513	-0.37488	0.201856	Missng
300135.SZ	宝利国际	Materials	2020-05-07	20201	208282	-1.21708	2.21326	137.88	-0.299588	1	-0.281704	0	0.130485	12.1182	12.625	-0.0374	-9.6501	0	0.199873	8.16254	-0.156639	0.827999	Missng
300135.SZ	宝利国际	Materials	2020-09-15	20202	348365	0.0998939	3.13475	140.59	-0.0795591	1	-0.440231	0	0.133998	12.3232	12.5922	0.1356	-5.768	0	0.212213	8.34824	-0.291108	0.20235	-0.544706252626163
300135.SZ	宝利国际	Materials	2020-11-04	20203	329011	2.72919	3.35757	144.92	-0.00994427	1	-0.632132	0	0.143418	12.383	12.5127	1.7737	0.0502	0	0.246796	7.97339	-0.291624	0.212475	Missng
300135.SZ	宝利国际	Materials	2021-04-29	20211	203674	1.35019	2.68666	173.24	0.519327	1	-0.371433	0	0.176729	12.4111	12.4316	-0.2416	-5.7866	0	0.192915	9.11093	-0.281229	0.287978	Missng
300135.SZ	宝利国际	Materials	2021-08-31	20212	270029	1.43707	3.04126	170.72	0.25765	1	-0.524523	0	0.124777	12.5005	12.4729	1.0242	0.1905	0	0.195218	9.99067	-0.506355	0.163196	-0.123678130705286
300135.SZ	宝利国际	Materials	2021-11-03	20213	219341	0.51783	2.72088	188.7	0.108006	1	-0.585172	0	0.158848	12.5372	12.4479	0.9424	-0.6243	0	0.202665	7.85652	-0.205107	0.158809	Missng
300135.SZ	宝利国际	Materials	2022-05-05	20221	221184	-0.222603	2.68329	172.77	-0.206303	1	-0.330437	0	0.153141	12.4579	12.4229	-0.6115	-10.2175	0	0.167448	6.24865	-0.214391	0.163177	Missng
300135.SZ	宝利国际	Materials	2022-09-01	20222	237773	-0.813098	3.05841	143.72	-0.309055	1	-0.366301	0	0.15369	12.505	12.359	0.3321	-2.0125	0	0.169465	5.41776	-0.299934	0.190599	-0.648175584303887
300135.SZ	宝利国际	Materials	2022-11-01	20223	233165	0.226952	2.69612	141.6	-0.297149	1	-0.0578634	0	0.158008	12.5759	12.4562	1.5893	0.4994	0	0.0180707	5.02506	-1.20019	0.871807	Missng
002066.SZ	瑞泰科技	Materials	2007-02-16	#VALUE!	83220	-0.629593	7.98979	#N/A	#N/A	#N/A	#N/A	#N/A	#N/A	#N/A	#N/A	#N/A	#N/A	#N/A	#N/A	#N/A	#VALUE!	#VALUE!	#VALUE!
002066.SZ	瑞泰科技	Materials	2007-04-23	20071	125280	-1.1773	9.89187	#N/A	0.116893	1	-0.446861	0	0.0834123	10.8871	10.5544	0.782	5.1407	0	0.195485	5.90171	0.0053388	0.170781	Missng
002066.SZ	瑞泰科技	Materials	2007-08-28	20072	115320	-3.15209	7.32153	#N/A	0.202444	1	-0.0402852	0	0.104013	10.989	10.6584	3.0344	7.0825	0	0	7.90383	-0.0137	0.0734811	Missng
002066.SZ	瑞泰科技	Materials	2007-10-26	20073	101280	-3.06823	5.85963	#N/A	0.291427	0.882468	0.117532	0	0.0562179	11.0203	10.7588	5.387	8.3228	0	0.202135	8.18909	-0.0538918	0.178621	Missng
002066.SZ	瑞泰科技	Materials	2008-03-06	20074	141180	-4.42233	7.38333	#N/A	0.235441	0.757127	0.242873	0	0.142875	11.1184	10.7993	7.8762	8.3002	0	0.2024	6.53162	-0.113042	0.165869	-1.68904696628437
002066.SZ	瑞泰科技	Materials	2008-04-28	20081	100170	-4.34034	4.93314	#N/A	-0.00300583	1	-0.176116	0	0.0906914	10.9961	10.9338	1.3325	5.158	0	0.139719	5.63963	-0.121338	0.172249	Missng
002066.SZ	瑞泰科技	Materials	2008-08-13	20082	68580	-1.76069	3.25364	#N/A	-0.0711233	1	-0.111221	0	0.121414	11.0929	11.0373	4.3473	7.6679	0	0.244745	3.85942	-0.0602282	0.18131	-0.412433730127666
002066.SZ	瑞泰科技	Materials	2008-10-29	20083	53010	-0.394775	2.51192	#N/A	-0.16568	1	-0.211021	0	0.0670236	11.1112	11.1323	8.4044	9.6106	0	0.25481	2.63551	-0.108443	0.21226	Missng
002066.SZ	瑞泰科技	Materials	2009-02-25	20084	94950	1.87978	3.48635	#N/A	-0.168157	0.896485	0.103515	0	0.132859	11.1874	11.2342	9.4673	9.8025	0	0.244762	4.83037	-0.0317342	0.260446	-0.582941393664859
002066.SZ	瑞泰科技	Materials	2009-04-14	20091	120420	2.80587	3.89271	#N/A	0.0835767	1	-0.0598864	0	0.12932	11.0577	11.2845	1.8788	8.6644	0	0.244925	5.0857	0.0344681	0.182554	Missng
002066.SZ	瑞泰科技	Materials	2009-09-01	20092	138369	2.99808	4.32308	#N/A	0.28826	0.484308	-0.101694	0.515692	0.133928	11.1717	11.5401	3.084	8.5607	0	0.247198	5.24328	0.0608973	0.178922	-1.44768713482559
002066.SZ	瑞泰科技	Materials	2009-10-26	20093	165165	0.99431	4.62424	#N/A	0.381457	1	-0.386336	0	0.0744204	11.2121	11.624	5.5584	10.0663	0	0.222097	5.69052	0.0565951	0.203117	Missng
002066.SZ	瑞泰科技	Materials	2010-03-17	20094	211365	-0.337031	5.27851	#N/A	0.374217	1	-0.007705	0	0.0967272	11.2995	11.6598	7.1739	9.4731	0	0.228425	5.82901	0.0183711	0.156071	-1.39400781650278
002066.SZ	瑞泰科技	Materials	2010-05-04	20101	196812	-1.05647	4.28986	#N/A	0.294217	1	-0.213708	0	0.0872325	11.1728	11.7532	1.3966	7.09	0	0.160402	5.7782	-0.196177	0.152669	Missng
002066.SZ	瑞泰科技	Materials	2010-09-03	20102	191037	-1.418	3.64255	#N/A	0.119489	1	-0.19598	0	0.0897923	11.274	11.8967	3.0623	7.4132	0	0.167533	5.54263	-0.305027	0.119922	-0.80135068857086
002066.SZ	瑞泰科技	Materials	2010-11-02	20103	195772	-2.16488	3.39205	#N/A	0.0559086	1	-0.237987	0	0.0594537	11.3067	11.9694	4.7941	7.3768	0	0.164869	6.13061	-0.119164	0.136765	Missng
002066.SZ	瑞泰科技	Materials	2011-04-06	20104	200392	-2.71191	3.33876	#N/A	0.0801459	1	-0.111258	0	0.0987999	11.3944	12.0084	6.982	7.5787	0	0.186193	6.97966	-0.0801431	0.172864	-1.02119037270015
002066.SZ	瑞泰科技	Materials	2011-04-22	20111	212520	-2.71191	2.99177	#N/A	0.133992	1	-0.166053	0	0.0721417	11.5019	12.1622	1.6322	5.5819	0	0.209573	6.42377	-0.111332	0.155846	Missng
002066.SZ	瑞泰科技	Materials	2011-08-31	20112	171980	-2.5446	2.29167	#N/A	0.114545	1	-0.199638	0	0.0987223	11.6111	12.3029	3.6243	6.6215	0	0.199147	5.42487	-0.195846	0.180269	-0.611884549481972
002066.SZ	瑞泰科技	Materials	2011-10-26	20113	171633	-1.7416	2.3027	#N/A	0.113849	1	-0.235012	0	0.0653014	11.6546	12.3088	6.0764	6.5067	0	0.229373	4.99771	-0.27449	0.199022	Missng
002066.SZ	瑞泰科技	Materials	2012-04-24	20121	153615	-0.327571	1.985	#N/A	-0.168864	0.846999	-0.250852	0.153001	0.0806072	11.58	12.416	1.4601	4.1141	0	0.320145	4.12079	-0.213074	0.264249	Missng
002066.SZ	瑞泰科技	Materials	2012-08-31	20122	122430	0.597425	1.79872	#N/A	-0.118769	1	-0.419817	0	0.116661	11.6848	12.4012	2.1684	2.1498	0	0	3.51282	-0.119497	0.204792	-0.0239116116167159
002066.SZ	瑞泰科技	Materials	2012-10-30	20123	113190	0.804549	1.63046	#N/A	-0.0436905	1	-0.421251	0	0.0877932	11.7274	12.5847	3.0174	1.6042	0	0	3.48691	-0.171212	0.278538	Missng
002066.SZ	瑞泰科技	Materials	2013-04-02	20124	112497	0.578233	0.311494	#N/A	0.0147038	1	-0.382939	0	0.120925	11.8304	12.5935	4.1264	1.1465	0	0	3.73254	-0.167108	0.327351	-0.126104321938662
002066.SZ	瑞泰科技	Materials	2013-04-24	20131	109725	0.578233	1.57453	#N/A	0.344947	1	-0.360896	0	0.0816076	11.6557	12.6231	1.1333	2.5873	0	0	4.78528	-0.202076	0.389603	Missng
002066.SZ	瑞泰科技	Materials	2013-08-22	20132	104412	0.788358	0.257836	#N/A	0.265376	1	-0.334228	0	0.107794	11.7578	12.6704	1.254	-0.5696	0	0	3.73252	-0.111968	0.340255	0.0505535150470385
002066.SZ	瑞泰科技	Materials	2013-10-30	20133	104643	1.05099	1.49784	#N/A	0.214273	0.854212	-0.311561	0.145788	0.0971005	11.8037	12.664	1.5957	-1.8242	0	0	3.86668	-0.220527	0.324423	Missng
002066.SZ	瑞泰科技	Materials	2014-04-29	20134	120813	1.21132	0.291452	108.6	0.16147	1	-0.387538	0	0.127274	11.9047	12.641	-0.137	-5.5461	0	0	3.65513	-0.283128	0.383052	-0.0848658646657177
002066.SZ	瑞泰科技	Materials	2014-05-05	20141	123354	1.21132	1.53501	108.7	-0.0586334	1	-0.380529	0	0.0570142	11.7283	12.6968	1.3193	2.5989	0	0	4.01438	-0.256019	0.357088	Missng
002066.SZ	瑞泰科技	Materials	2014-08-29	20142	196350	1.74012	1.88336	102.4	-0.081386	1	-0.364508	0	0.12214	11.8312	12.6836	2.3827	2.3403	0	0	4.05359	-0.2326	0.429401	-0.0946793370867433
002066.SZ	瑞泰科技	Materials	2014-10-30	20143	242781	1.82684	2.05747	102.2	-0.10863	0.909576	-0.28003	0.0904244	0.0904399	11.8737	12.7043	3.8012	2.2085	0	0	4.36888	-0.158106	0.397975	Missng
002066.SZ	瑞泰科技	Materials	2015-03-31	20144	336105	1.96692	2.51366	95.8	-0.0955065	1	-0.388464	0	0.126351	11.9755	12.694	5.2047	2.2997	0	0	4.89679	-0.116999	0.446886	-0.241146051794206
002066.SZ	瑞泰科技	Materials	2015-04-29	20151	373065	1.05086	2.56584	94.4	-0.103083	1	-0.392531	0	0.0678775	11.7972	12.7432	1.2577	2.6731	0	0	5.84919	-0.247963	0.469098	Missng
002066.SZ	瑞泰科技	Materials	2015-08-31	20152	505890	0.545642	3.06521	86.3	0.0437976	1	-0.321243	0	0.177281	11.9001	12.7623	2.1886	2.2863	0	0	4.76138	-0.212505	0.358492	-0.180325802889148
002066.SZ	瑞泰科技	Materials	2015-11-06	20153	542850	0.99922	3.10848	86.1	0.0784249	1	-0.35065	0	0.129147	11.9413	12.7944	2.6876	0.7796	0	0	4.81144	-0.344538	0.38998	Missng
002066.SZ	瑞泰科技	Materials	2016-04-19	20161	381612	0.230808	2.53785	97.8	0.304411	1	-0.37553	0	0.118721	11.9939	12.7605	0.9831	1.9293	0	0.21785	5.15101	-0.431922	0.245752	Missng
002066.SZ	瑞泰科技	Materials	2016-08-23	20162	394317	0.551027	2.59173	91.2	0.251696	1	-0.430264	0	0.12413	12.1006	12.7746	1.7039	1.143	0	0.217127	5.28292	-0.313994	0.290375	-0.0375030939759346
002066.SZ	瑞泰科技	Materials	2016-10-27	20163	385539	0.221383	2.59332	99.1	0.240133	1	-0.451618	0	0.0954731	12.1474	12.76	3.1799	2.5128	0	0.238877	6.07127	-0.424327	0.243675	Missng
002066.SZ	瑞泰科技	Materials	2017-03-30	20164	419265	1.40086	2.73797	121.9	0.2018	1	-0.427703	0	0.118616	12.2341	12.7333	3.2478	1.069	0	0.230917	5.1992	-0.333724	0.331516	-0.265826534744804
002066.SZ	瑞泰科技	Materials	2017-04-25	20171	341187	1.94105	2.40527	116.1	0.15615	1	-0.39859	0	0.135387	12.062	12.7349	1.2101	3.1932	0	0.279478	5.406	-0.394466	0.181461	Missng
002066.SZ	瑞泰科技	Materials	2017-08-30	20172	321090	1.80682	2.22546	131.3	0.126466	1	-0.344672	0	0.124286	12.1683	12.7986	1.9792	2.5165	0	0.207057	5.06669	-0.321634	0.226401	-0.234275779793127
002066.SZ	瑞泰科技	Materials	2017-10-27	20173	305613	1.83028	2.23035	132.5	0.0732998	1	-0.329295	0	0.114076	12.2143	12.7603	3.3469	2.382	0	0.268256	5.61055	-0.395756	0.193748	Missng
002066.SZ	瑞泰科技	Materials	2018-05-03	20181	209286	1.29275	1.71018	144.1	0.0244252	1	-0.226687	0	0.147811	12.1291	12.8705	1.2602	1.967	0	0.287623	6.72161	-0.590067	0.229128	Missng
002066.SZ	瑞泰科技	Materials	2018-08-30	20182	181335	0.6336	1.6165	152.3	0.031318	1	-0.0910083	0	0.125305	12.2352	12.8873	2.2525	1.4731	0	0.272153	6.53898	-0.518211	0.232911	-0.277869993114161
002066.SZ	瑞泰科技	Materials	2018-10-30	20183	157773	0.483282	1.51924	160.7	0.0328869	1	-0.0734138	0	0.127834	12.2789	12.9045	3.469	1.508	0	0.319442	4.94578	-0.487769	0.324056	Missng
002066.SZ	瑞泰科技	Materials	2019-03-28	20184	206745	0.538938	0.387702	146.03	0.0214594	0.975664	0.0243358	0	0.105399	12.3635	12.8177	4.9032	1.8719	0	0.295588	5.61815	-0.423403	0.251999	-0.627270290839644
002066.SZ	瑞泰科技	Materials	2019-04-24	20191	219681	0.003255	1.69101	151.4	-0.00618037	1	-0.0374904	0	0.144485	12.19	12.9471	1.3076	1.846	0	0.318203	6.38025	-0.438658	0.259016	Missng
002066.SZ	瑞泰科技	Materials	2019-08-29	20192	183414	-0.262932	1.59666	138.47	-0.0100927	0.764775	0.235225	0	0.121371	12.2931	12.9263	2.4004	2.0128	0	0.326607	6.31877	-0.413444	0.273682	-0.445352368277
002066.SZ	瑞泰科技	Materials	2019-10-31	20193	175329	-1.68836	1.51145	143.39	0.0112521	0.719269	0.280731	0	0.123866	12.3357	12.9998	3.3976	1.965	0	0.296213	6.04513	-0.37488	0.201856	Missng
002066.SZ	瑞泰科技	Materials	2020-04-02	20194	193116	-1.21708	0.353475	136.58	0.0148617	0.723192	0.276808	0	0.108139	12.4197	12.8528	5.0526	2.4162	0	0.304076	7.35521	-0.1161	0.252591	-0.41908917040511
002066.SZ	瑞泰科技	Materials	2020-04-24	20201	213213	-1.21708	1.70497	136.74	-0.299588	0.812371	0.187629	0	0.130485	12.1182	12.9218	0.6826	0.2719	0	0.235646	8.16254	-0.156639	0.827999	Missng
002066.SZ	瑞泰科技	Materials	2020-09-01	20202	228690	0.0998939	1.7229	140.29	-0.0795591	0.759052	0.240948	0	0.133998	12.3232	12.9532	2.0483	1.7605	0	0.211844	8.34824	-0.291108	0.20235	-0.113824544454796
002066.SZ	瑞泰科技	Materials	2020-11-02	20203	209517	2.72919	1.69509	144.2	-0.00994427	0.779019	0.220981	0	0.143418	12.383	12.9107	3.0952	2.0582	0	0.221118	7.97339	-0.291624	0.212475	Missng
002066.SZ	瑞泰科技	Materials	2021-04-07	20204	240933	1.35019	0.459875	168.33	0.0310437	0.905514	0.0944859	0	0.101857	12.4818	12.8317	5.1589	2.5088	0	0.23767	8.44603	-0.171069	0.224714	-0.449492154875916
002066.SZ	瑞泰科技	Materials	2021-04-27	20211	217371	1.35019	1.73544	173.27	0.519327	0.927692	0.0723081	0	0.176729	12.4111	12.9189	1.5132	3.2648	0	0.163685	9.11093	-0.281229	0.287978	Missng
002066.SZ	瑞泰科技	Materials	2021-08-27	20212	238623	1.43707	1.79163	169.54	0.25765	0.779923	0.220077	0	0.124777	12.5005	12.9405	2.8224	2.7608	0	0.199052	9.99067	-0.506355	0.163196	-0.157908989622392
002066.SZ	瑞泰科技	Materials	2021-10-25	20213	209055	0.51783	1.6371	197.3	0.108006	0.791143	0.208857	0	0.158848	12.5372	13.0014	3.9118	2.8307	0	0.170499	7.85652	-0.205107	0.158809	Missng
002066.SZ	瑞泰科技	Materials	2022-03-29	20214	234927	0.948002	0.446593	172.41	0.0106208	0.861051	0.138949	0	0.125491	12.6336	12.8685	5.5585	2.8423	0	0.201302	5.80343	-0.120014	0.160292	-0.35825539943301
002066.SZ	瑞泰科技	Materials	2022-04-27	20221	193578	-0.222603	1.6222	171.7	-0.206303	0.841661	0.158339	0	0.153141	12.4579	12.984	1.4213	3.0783	0	0.145675	6.24865	-0.214391	0.163177	Missng
002066.SZ	瑞泰科技	Materials	2022-08-30	20222	279048	-0.813098	1.87667	144.27	-0.309055	0.733155	0.266845	0	0.15369	12.505	13.0112	2.6208	2.8525	0	0.163245	5.41776	-0.299934	0.190599	-0.154629970668807
002066.SZ	瑞泰科技	Materials	2022-10-24	20223	257796	0.226952	1.83534	144.88	-0.297149	0.714214	0.285786	0	0.158008	12.5759	13.0047	3.971	3.119	0	0.485981	5.02506	-1.20019	0.871807	Missng
300163.SZ	先锋新材	Materials	2011-03-04	20103	205637	-2.09754	10.234	#N/A	0.0559086	1	-0.0165024	0	0.0594537	11.3067	10.4899	9.4934	16.6929	0	0.229914	6.13061	-0.119164	0.136765	Missng
300163.SZ	先锋新材	Materials	2011-03-14	20104	218119	-2.09754	11.1054	#N/A	0.0801459	0.950424	0.0495763	0	0.0987999	11.3944	10.4953	13.2252	18.0804	0	0.210476	6.97966	-0.0801431	0.172864	-4.78913146818866
300163.SZ	先锋新材	Materials	2011-04-29	20111	160291	-2.71191	36.5854	#N/A	0.133992	#VALUE!	#VALUE!	#VALUE!	0.0721417	11.5019	11.1296	1.4671	11.6253	0	0	6.42377	-0.111332	0.155846	Missng
300163.SZ	先锋新材	Materials	2011-08-22	20112	157210	-2.5446	37.2125	#N/A	0.114545	#VALUE!	#VALUE!	#VALUE!	0.0987223	11.6111	11.1075	3.9302	15.8535	0	0	5.42487	-0.195846	0.180269	-3.57152530862417
300163.SZ	先锋新材	Materials	2011-11-01	20113	190074	-1.7416	84.2517	#N/A	0.113849	#VALUE!	#VALUE!	#VALUE!	0.0653014	11.6546	11.0944	6.6644	18.395	0	0	4.99771	-0.27449	0.199022	Missng
300163.SZ	先锋新材	Materials	2012-04-20	20114	125294	-0.327571	26.9521	#N/A	0.0383821	#VALUE!	#VALUE!	#VALUE!	0.119089	11.7523	11.145	7.9823	18.7243	0	0	3.84818	-0.238159	0.226999	-3.46054466724751
300163.SZ	先锋新材	Materials	2012-05-02	20121	118500	-0.327571	38.4807	#N/A	-0.168864	#VALUE!	#VALUE!	#VALUE!	0.0806072	11.58	11.1283	0.8866	12.0787	0	0	4.12079	-0.213074	0.264249	Missng
300163.SZ	先锋新材	Materials	2012-08-20	20122	97565	0.597425	29.4693	#N/A	-0.118769	#VALUE!	#VALUE!	#VALUE!	0.116661	11.6848	11.1109	1.7233	13.9997	0	0	3.51282	-0.119497	0.204792	-1.5302826397753
300163.SZ	先锋新材	Materials	2012-10-29	20123	89507	0.804549	9.31343	#N/A	-0.0436905	#VALUE!	#VALUE!	#VALUE!	0.0877932	11.7274	11.2252	3.0436	14.519	0	0	3.48691	-0.171212	0.278538	Missng
300163.SZ	先锋新材	Materials	2013-04-10	20124	89665	0.578233	51.7851	#N/A	0.0147038	#VALUE!	#VALUE!	#VALUE!	0.120925	11.8304	11.1045	4.1791	12.8963	0	0	3.73254	-0.167108	0.327351	-1.39296497439981
300163.SZ	先锋新材	Materials	2013-04-24	20131	90218	0.578233	70.5983	#N/A	0.344947	#VALUE!	#VALUE!	#VALUE!	0.0816076	11.6557	11.104	0.5503	9.3385	0	0	4.78528	-0.202076	0.389603	Missng
300163.SZ	先锋新材	Materials	2013-08-12	20132	107124	0.788358	54.5969	#N/A	0.265376	#VALUE!	#VALUE!	#VALUE!	0.107794	11.7578	11.1102	1.592	9.4871	0	0	3.73252	-0.111968	0.340255	-1.07003210528406
300163.SZ	先锋新材	Materials	2013-10-23	20133	118342	1.05099	53.5829	#N/A	0.214273	#VALUE!	#VALUE!	#VALUE!	0.0971005	11.8037	11.1324	3.1823	10.6095	0	0	3.86668	-0.220527	0.324423	Missng
300163.SZ	先锋新材	Materials	2014-04-01	20134	138171	1.21132	46.7676	108	0.16147	#VALUE!	#VALUE!	#VALUE!	0.127274	11.9047	11.1501	3.628	9.8738	0	0	3.65513	-0.283128	0.383052	-1.30885938097398
300163.SZ	先锋新材	Materials	2014-04-22	20141	138171	1.21132	39.9268	109.2	-0.0586334	#VALUE!	#VALUE!	#VALUE!	0.0570142	11.7283	11.1669	0.9765	11.2697	0	0	4.01438	-0.256019	0.357088	Missng
300163.SZ	先锋新材	Materials	2014-08-19	20142	179488	1.74012	37.4232	103	-0.081386	1	-4.68161	0	0.12214	11.8312	11.1879	2.6447	12.0237	0	0.0410667	4.05359	-0.2326	0.429401	-1.78012569676065
300163.SZ	先锋新材	Materials	2014-10-24	20143	188810	1.82684	14.2455	102.4	-0.10863	1	-0.634931	0	0.0904399	11.8737	11.4158	3.3767	10.2638	0	0.0596963	4.36888	-0.158106	0.397975	Missng
300163.SZ	先锋新材	Materials	2015-04-03	20144	249324	1.05086	14.0329	95.5	-0.0955065	1	-0.188854	0	0.126351	11.9755	11.4897	5.1093	6.9601	0	0.107737	4.89679	-0.116999	0.446886	-1.78651853876737
300163.SZ	先锋新材	Materials	2015-05-05	20151	492960	1.05086	27.0299	94.4	-0.103083	1	-0.323327	0	0.0678775	11.7972	11.4825	0.4965	1.1101	0	0.288533	5.84919	-0.247963	0.469098	Missng
300163.SZ	先锋新材	Materials	2015-08-28	20152	471156	0.545642	21.738	86.4	0.0437976	1	-0.102803	0	0.177281	11.9001	11.5068	0.7365	1.4133	0	0.202208	4.76138	-0.212505	0.358492	-0.90477602318905
300163.SZ	先锋新材	Materials	2015-10-30	20153	489168	0.99922	16.1642	85.9	0.0784249	0.988491	0.0115086	0	0.129147	11.9413	11.601	1.88	2.4368	0	0.157867	4.81144	-0.344538	0.38998	Missng
300163.SZ	先锋新材	Materials	2016-03-11	20154	540834	0.129246	15.6947	88.7	0.0664243	0.971737	0.0282632	0	0.136415	12.0426	11.6614	3.9149	4.0096	0	0.143206	4.7437	-0.197966	0.41183	-1.00111462832381
300163.SZ	先锋新材	Materials	2016-04-29	20161	567378	0.230808	15.976	100.5	0.304411	0.93743	0.0625696	0	0.118721	11.9939	11.6665	0.5164	1.7085	0	0.161777	5.15101	-0.431922	0.245752	Missng
300163.SZ	先锋新材	Materials	2016-08-23	20162	566430	0.551027	16.9852	91.2	0.251696	1	-0.0187676	0	0.12413	12.1006	11.6714	3.9167	8.8135	0	0.238129	5.28292	-0.313994	0.290375	-1.77152528063029
300163.SZ	先锋新材	Materials	2016-10-31	20163	644640	0.221383	17.6638	99.5	0.240133	1	-0.0162193	0	0.0954731	12.1474	11.7123	4.8585	8.3892	0	0.0526916	6.07127	-0.424327	0.243675	Missng
300163.SZ	先锋新材	Materials	2017-04-10	20164	423756	1.94105	10.2101	120.2	0.2018	0.966082	0.0339176	0	0.118616	12.2341	11.7199	8.0136	9.3482	0	0.196575	5.1992	-0.333724	0.331516	-2.13026685117267
300163.SZ	先锋新材	Materials	2017-04-28	20171	362610	1.94105	9.23942	118.4	0.15615	1	-0.0733605	0	0.135387	12.062	11.7036	-0.3552	-2.1739	0	0.0332431	5.406	-0.394466	0.181461	Missng
300163.SZ	先锋新材	Materials	2017-08-31	20172	360240	1.80682	12.8162	131.2	0.126466	1	-0.0593829	0	0.124286	12.1683	11.6435	0.438	0.285	0	0.212529	5.06669	-0.321634	0.226401	-0.320700131330923
300163.SZ	先锋新材	Materials	2017-11-01	20173	360240	1.83028	14.3022	133.9	0.0732998	1	-0.169701	0	0.114076	12.2143	11.6161	1.2625	-0.092	0	0.695019	5.61055	-0.395756	0.193748	Missng
300163.SZ	先锋新材	Materials	2018-04-27	20181	208086	1.29275	9.43324	140.6	0.0244252	1	-0.243579	0	0.147811	12.1291	11.5279	-0.9673	-11.1118	0	0.36094	6.72161	-0.590067	0.229128	Missng
300163.SZ	先锋新材	Materials	2018-09-03	20182	150732	0.6336	7.45338	152.4	0.031318	1	-0.30617	0	0.125305	12.2352	11.5139	-2.3841	-8.7127	0	0.0793528	6.53898	-0.518211	0.232911	-0.0670308082769236
300163.SZ	先锋新材	Materials	2018-11-01	20183	145992	0.483282	6.54343	161.2	0.0328869	1	-0.385005	0	0.127834	12.2789	11.4049	-16.7513	-38.6516	0	0.137314	4.94578	-0.487769	0.324056	Missng
300163.SZ	先锋新材	Materials	2019-05-08	20191	179172	0.003255	6.80688	151.33	-0.00618037	1	-0.127434	0	0.144485	12.19	11.3986	0.2938	0.5095	0	0	6.38025	-0.438658	0.259016	Missng
300163.SZ	先锋新材	Materials	2019-09-02	20192	184860	-0.262932	10.4245	139.15	-0.0100927	1	-0.514802	0	0.121371	12.2931	11.3284	1.0286	1.4156	0	0.106552	6.31877	-0.413444	0.273682	-0.0011757959321204
300163.SZ	先锋新材	Materials	2019-11-01	20193	174432	-1.68836	9.53908	143.5	0.0112521	1	-0.730227	0	0.123866	12.3357	11.3564	5.4446	8.1853	0	0.0126668	6.04513	-0.37488	0.201856	Missng
300163.SZ	先锋新材	Materials	2020-04-30	20201	163530	-1.21708	11.734	136.73	-0.299588	1	-1.43991	0	0.130485	12.1182	11.2831	0.1408	-1.3408	0	0	8.16254	-0.156639	0.827999	Missng
300163.SZ	先锋新材	Materials	2020-08-31	20202	211404	0.0998939	17.7281	140.04	-0.0795591	1	-1.18413	0	0.133998	12.3232	11.1863	1.702	6.4333	0	0	8.34824	-0.291108	0.20235	-0.62808507914016
300163.SZ	先锋新材	Materials	2020-11-03	20203	233208	2.72919	17.5656	144.51	-0.00994427	1	-0.796665	0	0.143418	12.383	11.2026	1.357	2.9321	0	0.413342	7.97339	-0.291624	0.212475	Missng
300163.SZ	先锋新材	Materials	2021-04-29	20211	159264	1.35019	15.491	173.24	0.519327	1	-2.48743	0	0.176729	12.4111	11.1754	0.2522	1.5505	0	0.043745	9.11093	-0.281229	0.287978	Missng
300163.SZ	先锋新材	Materials	2021-09-02	20212	181542	1.43707	17.7201	171.03	0.25765	1	-5.36491	0	0.124777	12.5005	11.1813	1.2061	4.1822	0	0.601272	9.99067	-0.506355	0.163196	0.0155745913822326
300163.SZ	先锋新材	Materials	2021-11-03	20213	160212	0.51783	18.486	188.7	0.108006	1	-3.68726	0	0.158848	12.5372	11.1552	1.1311	2.4101	0	0.423217	7.85652	-0.205107	0.158809	Missng
300163.SZ	先锋新材	Materials	2022-04-28	20214	142674	-0.222603	16.775	171.5	0.0106208	1	-3.95964	0	0.125491	12.6336	11.1406	-0.2195	-1.2668	0	0.53765	5.80343	-0.120014	0.160292	-0.301313052002273
300163.SZ	先锋新材	Materials	2022-05-06	20221	150258	-0.222603	21.8754	171.5	-0.206303	1	-4.33764	0	0.153141	12.4579	11.1115	-0.0815	-1.5931	0	0.422182	6.24865	-0.214391	0.163177	Missng
300163.SZ	先锋新材	Materials	2022-09-01	20222	166848	-0.813098	27.1474	143.72	-0.309055	1	-2.89669	0	0.15369	12.505	11.1076	1.0982	2.5618	0	0	5.41776	-0.299934	0.190599	-0.789580552979955
300163.SZ	先锋新材	Materials	2022-10-31	20223	153102	0.226952	43.547	141.7	-0.297149	1	-0.0327511	0	0.158008	12.5759	11.0668	1.3045	2.3501	0	0	5.02506	-1.20019	0.871807	Missng
600819.SH	耀皮玻璃	Materials	2007-03-09	#VALUE!	450450	-0.629593	3.52014	#N/A	#N/A	#N/A	#N/A	#N/A	#N/A	#N/A	#N/A	#N/A	#N/A	#N/A	#N/A	#N/A	#VALUE!	#VALUE!	#VALUE!
600819.SH	耀皮玻璃	Materials	2007-05-10	20071	1.12393e+06	-1.1773	6.24948	#N/A	0.116893	1	-0.133913	0	0.0834123	10.8871	13.1315	0.738	2.9505	0	0	5.90171	0.0053388	0.170781	Missng
600819.SH	耀皮玻璃	Materials	2007-08-29	20072	929419	-3.15209	5.82527	#N/A	0.202444	1	-0.009546	0	0.104013	10.989	13.0974	1.7523	4.6447	0	0	7.90383	-0.0137	0.0734811	Missng
600819.SH	耀皮玻璃	Materials	2007-11-01	20073	977681	-3.06823	6.09148	#N/A	0.291427	1	-0.0894302	0	0.0562179	11.0203	13.1019	2.6024	4.1659	0	0.170065	8.18909	-0.0538918	0.178621	Missng
600819.SH	耀皮玻璃	Materials	2008-03-28	20074	755381	-4.42233	4.79768	#N/A	0.235441	1	-0.0358309	0	0.142875	11.1184	13.1656	4.4093	4.8976	0	0.200243	6.53162	-0.113042	0.165869	-2.14753034716897
600819.SH	耀皮玻璃	Materials	2008-04-28	20081	581344	-4.34034	3.47473	#N/A	-0.00300583	1	-0.0897548	0	0.0906914	10.9961	13.2281	0.4592	3.1982	0	0.00265617	5.63963	-0.121338	0.172249	Missng
600819.SH	耀皮玻璃	Materials	2008-08-21	20082	441675	-1.76069	2.86514	#N/A	-0.0711233	1	-0.020098	0	0.121414	11.0929	13.2321	1.2101	3.3404	0	0	3.85942	-0.0602282	0.18131	-0.657370201939816
600819.SH	耀皮玻璃	Materials	2008-10-31	20083	293231	-0.394775	1.98028	#N/A	-0.16568	0.807174	-0.0503676	0.192826	0.0670236	11.1112	13.3716	1.5431	2.2746	0	0.134847	2.63551	-0.108443	0.21226	Missng
600819.SH	耀皮玻璃	Materials	2009-04-30	20091	503831	2.80587	2.78737	#N/A	0.0835767	1	-0.0117387	0	0.12932	11.0577	13.311	-0.4858	-11.6993	0	0	5.0857	0.0344681	0.182554	Missng
600819.SH	耀皮玻璃	Materials	2009-09-01	20092	457763	2.99808	2.64615	#N/A	0.28826	0.966508	0.0334924	0	0.133928	11.1717	13.2969	-1.279	-11.873	0	0	5.24328	0.0608973	0.178922	-0.541307140589954
600819.SH	耀皮玻璃	Materials	2009-10-30	20093	536738	0.99431	3.03525	#N/A	0.381457	1	-0.00733657	0	0.0744204	11.2121	13.2965	-0.8549	-6.7676	0	0.187606	5.69052	0.0565951	0.203117	Missng
600819.SH	耀皮玻璃	Materials	2010-03-31	20094	594506	-0.337031	3.33299	#N/A	0.374217	1	-0.0908883	0	0.0967272	11.2995	13.2661	-2.0058	-10.132	0	0	5.82901	0.0183711	0.156071	-0.568468279029111
600819.SH	耀皮玻璃	Materials	2010-05-06	20101	544781	-1.05647	2.98107	#N/A	0.294217	1	-0.0880156	0	0.0872325	11.1728	13.302	1.1767	8.4352	0	0.170285	5.7782	-0.196177	0.152669	Missng
600819.SH	耀皮玻璃	Materials	2010-09-02	20102	649350	-1.418	3.11713	#N/A	0.119489	1	-0.0553902	0	0.0897923	11.274	13.355	2.4285	8.4386	0	0	5.54263	-0.305027	0.119922	-0.823688278345681
600819.SH	耀皮玻璃	Materials	2010-11-01	20103	705656	-2.16488	3.37758	#N/A	0.0559086	1	-0.149826	0	0.0594537	11.3067	13.3501	4.296	9.2636	0	0.165779	6.13061	-0.119164	0.136765	Missng
600819.SH	耀皮玻璃	Materials	2011-03-22	20104	1.18755e+06	-2.09754	4.57761	#N/A	0.0801459	1	-0.163476	0	0.0987999	11.3944	13.3806	5.3916	8.7023	0	0.186955	6.97966	-0.0801431	0.172864	-0.758875387501901
600819.SH	耀皮玻璃	Materials	2011-05-03	20111	1.30601e+06	-2.71191	5.35632	#N/A	0.133992	1	-0.244883	0	0.0721417	11.5019	13.3143	1.1211	6.9718	0	0.183473	6.42377	-0.111332	0.155846	Missng
600819.SH	耀皮玻璃	Materials	2011-08-31	20112	930150	-2.5446	3.97597	#N/A	0.114545	1	-0.225364	0	0.0987223	11.6111	13.3794	2.2426	7.874	0	0.162989	5.42487	-0.195846	0.180269	-0.698214303997167
600819.SH	耀皮玻璃	Materials	2011-11-02	20113	840206	-1.7416	3.71571	#N/A	0.113849	1	-0.289786	0	0.0653014	11.6546	13.3844	3.0412	6.79	0	0.150909	4.99771	-0.27449	0.199022	Missng
600819.SH	耀皮玻璃	Materials	2012-04-06	20114	582806	-0.327571	2.75722	#N/A	0.0383821	1	-0.271825	0	0.119089	11.7523	13.3934	2.815	3.576	0	0.208492	3.84818	-0.238159	0.226999	-0.645400931479838
[truncated: 11,317 more rows]

## Sheet: Data of Fig 1
date	Market Value	Liabilities	Default Distance
2007-03-20	313.024	45.1749	7.88594
2007-04-20	493.816	46.2978	11.5551
2007-06-20	531.916	43.0394	13.347
2007-07-20	494.376	43.0394	12.4772
2007-08-20	522.952	43.0394	13.1432
2007-09-20	583.464	48.8462	12.9055
2007-11-20	451.98	44.588	11.069
2007-12-20	440.96	44.588	10.8262
2008-02-20	426.019	44.588	10.4996
2008-03-20	472.898	44.588	11.548
2008-05-20	315.825	49.647	7.21551
2008-06-20	237.196	49.647	5.66876
2008-08-20	297.709	57.1282	6.1285
2008-10-20	251.39	57.1282	5.33577
2008-11-20	302.378	66.6384	5.48725
2009-01-20	310.036	66.6384	5.60605
2009-02-20	389.225	66.6384	6.78395
2009-03-20	419.295	83.5855	5.98434
2009-04-20	472.524	83.5855	6.61821
2009-05-20	463.933	83.9478	6.48083
2009-07-20	521.084	83.9478	7.15773
2009-08-20	445.816	74.2234	6.93408
2009-10-20	526.687	74.2234	8.01424
2009-11-20	531.356	81.5908	7.36431
2010-01-20	451.232	81.5908	6.40674
2010-04-20	375.218	79.1255	5.54771
2010-05-20	339.732	68.1562	5.74597
2010-07-20	333.568	68.1562	5.66247
2010-08-20	346.455	68.1562	5.84443
2010-09-20	316.759	92.85	4.30004
2010-10-20	349.07	92.85	4.63864
2010-12-20	328.339	109.994	3.83321
2011-01-20	311.53	109.994	3.69016
2011-04-20	334.502	106.684	3.88697
2011-05-20	291.172	107.957	3.48198
2011-06-20	254.379	107.957	3.16954
2011-07-20	265.398	107.957	3.26656
2011-09-20	219.826	116.912	2.74204
2011-10-20	247.468	116.912	2.96504
2011-12-20	226.177	112.054	2.86674
2012-01-20	218.519	112.054	2.80501
2012-02-20	220.2	112.054	2.82122
2012-03-20	224.122	147.299	2.47539
2012-04-20	239.811	138.614	2.64188
2012-06-20	228.044	138.614	2.56611
2012-07-20	224.496	138.614	2.54364
2012-08-20	207.5	170.812	2.13486
2012-09-20	190.13	170.812	2.04168
2012-11-20	188.076	172.816	1.99401
2012-12-20	193.492	172.816	2.02491
2013-02-20	223.001	172.816	2.18731
2013-03-20	211.235	162.349	2.19819
2013-05-20	222.441	174.284	2.18367
2013-06-20	199.842	174.284	2.06442
2013-08-20	217.772	181.161	2.06906
2013-11-20	355.794	181.212	2.75201
2013-12-20	323.296	181.212	2.59435
2014-01-20	297.896	181.212	2.47214
2014-02-20	337.117	181.212	2.67009
2014-03-20	299.39	214.583	2.27857
2014-05-20	305.927	198.883	2.30909
2014-06-20	293.6	198.883	2.25916
2014-08-20	323.67	205.215	2.31997
2014-10-20	335.063	205.215	2.37298
2014-11-20	541.628	235.216	2.86888
2015-01-20	614.842	235.216	3.12827
2015-03-20	696.273	235.216	3.41608
2015-04-20	752.863	240.109	3.47754
2015-05-20	919.834	241.95	4.09744
2015-07-20	889.018	241.95	3.99761
2015-08-20	933.655	282.254	3.77179
2015-10-20	1013.41	282.254	4.01269
2015-11-20	946.729	293.916	3.6764
2016-01-20	768.926	293.916	3.17691
2016-05-20	793.952	319.221	3.14885
2016-06-20	781.962	319.221	3.11821
2016-07-20	768.851	319.221	3.08465
2016-09-20	860.629	318.678	3.29299
2016-10-20	800.788	318.678	3.13519
2016-12-20	801.124	343.014	3.02004
2017-01-20	742.292	343.014	2.87428
2017-02-20	785.996	343.014	2.98713
2017-03-20	753.386	343.014	2.90668
2017-04-20	810.538	503.495	2.36075
2017-06-20	785.996	495.206	2.29169
2017-07-20	787.341	495.206	2.29683
2017-09-20	777.255	483.09	2.30241
2017-10-20	810.538	483.09	0.680859
2017-11-20	760.782	484.045	2.22821
2017-12-20	667.66	484.045	2.07876
2018-03-20	670.013	484.045	0.546466
2018-04-20	600.087	490.665	0.49207
2018-06-20	535.204	453.829	1.9184
2018-07-20	507.637	453.829	0.437108
2018-08-20	510.998	452.163	1.88306
2018-09-20	512.007	452.163	1.88719
2018-11-20	532.85	454.778	1.91675
2018-12-20	453.847	454.778	1.78108
2019-02-20	490.827	454.778	1.85023
2019-03-20	590.674	454.778	0.513043
2019-05-20	557.728	467.222	1.93694
2019-06-20	616.022	467.222	2.03761
2019-08-20	572.856	480.217	1.94346
2019-09-20	584.959	480.217	1.96572
2019-11-20	539.372	482.122	1.88582
2019-12-20	541.389	482.122	1.8915
2020-01-20	540.582	482.122	1.89299
2020-02-20	490.155	482.122	1.81148
2020-03-20	448.603	482.122	0.372255
2020-04-20	445.779	518.094	0.357289
2020-05-20	445.375	533.428	1.69111
2020-07-20	521.218	533.428	0.405927
2020-08-20	507.099	531.88	1.78493
2020-10-20	485.314	531.88	0.377868
2020-11-20	464.74	554.373	1.69135
2021-01-20	430.045	554.373	1.64502
2021-04-20	452.234	555.293	0.334607
2021-05-20	428.835	568.197	1.59925
2021-07-20	520.815	568.197	0.366649
2021-08-20	465.143	602.053	1.64726
2021-10-20	459.899	602.053	0.322097
2021-12-20	432.063	589.239	1.5821
2022-01-20	441.745	589.239	1.59785
2022-04-20	432.466	692.205	0.262185
2022-05-20	433.676	608.979	1.55415
2022-06-20	439.728	608.979	0.282829
2022-07-20	402.209	608.979	0.258697
2022-09-20	397.368	640.646	0.241452
2022-10-20	385.266	640.646	0.234098
2022-12-20	439.324	671.479	0.254734

## Sheet: Data of Fig 2
Date	DD-J	Credit Spread
2019-05-06	7.69639	3.15864
2019-05-07	7.74534	3.13499
2019-05-08	7.77493	3.13945
2019-05-09	7.85346	3.16841
2019-05-10	7.76695	3.15897
2019-05-13	7.9701	3.12095
2019-05-14	7.92175	3.14281
2019-05-15	7.8631	3.14187
2019-05-16	7.5562	3.15353
2019-05-17	8.04355	3.14669
2019-05-20	8.30576	3.16458
2019-05-21	7.99194	3.15425
2019-05-22	8.20722	3.15391
2019-05-23	8.09082	3.14128
2019-05-24	8.24038	3.14194
2019-05-27	8.11727	3.10845
2019-05-28	8.08835	3.06901
2019-05-29	7.9852	3.12058
2019-05-30	8.31423	3.12695
2019-05-31	7.93484	3.14162
2019-06-03	8.06013	3.13553
2019-06-04	8.24717	3.15631
2019-06-05	8.25807	3.16548
2019-06-06	8.28808	3.17175
2019-06-10	8.17338	3.17045
2019-06-11	8.08356	3.16172
2019-06-12	7.88348	3.1563
2019-06-13	7.57194	3.14438
2019-06-14	8.19492	3.09695
2019-06-17	8.06997	3.11419
2019-06-18	8.0498	3.11337
2019-06-19	7.70603	3.11445
2019-06-20	7.7757	3.16663
2019-06-21	7.86305	3.19911
2019-06-24	7.9701	3.18316
2019-06-25	7.89313	3.17764
2019-06-26	8.15169	3.18792
2019-06-27	8.11193	3.18241
2019-06-28	7.91403	3.19529
2019-07-01	8.0214	3.19745
2019-07-02	7.82352	3.21364
2019-07-03	8.16679	3.25303
2019-07-04	7.86344	3.27181
2019-07-05	8.20362	3.2404
2019-07-08	8.13506	3.21057
2019-07-09	8.5409	3.21526
2019-07-10	8.47541	3.22725
2019-07-11	8.67903	3.24625
2019-07-12	8.37983	3.23074
2019-07-15	8.5409	3.22362
2019-07-16	8.45439	3.22632
2019-07-17	8.36878	3.19951
2019-07-18	8.24038	3.20551
2019-07-19	8.23631	3.2105
2019-07-22	8.46405	3.2117
2019-07-23	8.44325	3.2262
2019-07-24	8.26464	3.21719
2019-07-25	8.45439	3.21749
2019-07-26	8.30576	3.2268
2019-07-29	8.28407	3.2301
2019-07-30	8.17171	3.2254
2019-07-31	8.43214	3.22951
2019-08-01	8.36047	3.25071
2019-08-02	8.45595	3.27861
2019-08-05	8.31167	3.29573
2019-08-06	8.98171	3.29284
2019-08-07	8.89911	3.28864
2019-08-08	9.13452	3.29065
2019-08-09	8.88563	3.32126
2019-08-12	8.97538	3.28299
2019-08-13	8.86032	3.2667
2019-08-14	9.16051	3.27771
2019-08-15	8.83939	3.28822
2019-08-16	9.13036	3.26714
2019-08-19	8.8558	3.28518
2019-08-20	8.54351	3.26919
2019-08-21	8.62341	3.23101
2019-08-22	8.76464	3.23132
2019-08-23	8.88739	3.23864
2019-08-26	9.09702	3.25609
2019-08-27	8.92489	3.27721
2019-08-28	8.88739	3.22863
2019-08-29	8.99419	3.25875
2019-08-30	10.0994	3.23567
2019-09-02	10.151	3.25674
2019-09-03	9.79381	3.23636
2019-09-04	10.1702	3.24708
2019-09-05	9.80224	3.24941
2019-09-06	10.0879	3.25883
2019-09-09	9.61648	3.26931
2019-09-10	9.73034	3.23994
2019-09-11	9.62176	3.26446
2019-09-12	9.93594	3.26089
2019-09-16	9.9537	3.27291
2019-09-17	10.1285	3.28424
2019-09-18	10.4104	3.27427
2019-09-19	9.91658	3.29161
2019-09-20	9.99046	3.31174
2019-09-23	10.3091	3.30734
2019-09-24	10.4032	3.31098
2019-09-25	10.41	3.32031
2019-09-26	10.4476	3.31955
2019-09-27	10.4248	3.33119
2019-09-30	10.4856	3.3575
2019-10-08	10.364	3.32854
2019-10-09	10.4929	3.33058
2019-10-10	10.6278	3.31982
2019-10-11	10.6107	3.32917
2019-10-14	10.3584	3.33561
2019-10-15	10.2175	3.35726
2019-10-16	10.335	3.33881
2019-10-17	10.764	3.32896
2019-10-18	10.6318	3.33231
2019-10-21	10.5244	3.32826
2019-10-22	10.7141	3.30131
2019-10-23	11.0077	3.29277
2019-10-24	10.8207	3.26782
2019-10-25	10.7361	3.27537
2019-10-28	10.7268	3.27054
2019-10-29	10.3792	3.2592
2019-10-30	10.7164	3.20015
2019-10-31	10.3109	3.23101
2019-11-01	10.3822	3.22167
2019-11-04	10.2952	3.24285
2019-11-05	10.4703	3.27111
2019-11-06	10.6962	3.23017
2019-11-07	10.2963	3.25404
2019-11-08	10.5208	3.2361
2019-11-11	10.5369	3.24459
2019-11-12	10.1409	3.22176
2019-11-13	10.4142	3.23362
2019-11-14	10.3787	3.20019
2019-11-15	9.93553	3.23256
2019-11-18	10.0537	3.22486
2019-11-19	10.2721	3.26703
2019-11-20	10.1357	3.25671
2019-11-21	9.79903	3.27458
2019-11-22	9.87983	3.26335
2019-11-25	9.86013	3.24837
2019-11-26	10.0402	3.26494
2019-11-27	9.82073	3.25792
2019-11-28	10.0498	3.26919
2019-11-29	10.0296	3.26247
2019-12-02	9.76163	3.2541
2019-12-03	10.0386	3.26708
2019-12-04	10.0677	3.28146
2019-12-05	9.94879	3.29344
2019-12-06	9.97774	3.28982
2019-12-09	9.56503	3.28097
2019-12-10	9.79029	3.32205
2019-12-11	9.77029	3.29374
2019-12-12	9.89654	3.33122
2019-12-13	9.58433	3.31671
2019-12-16	9.56463	3.31677
2019-12-17	9.73874	3.29556
2019-12-18	9.42853	3.31104
2019-12-19	9.50553	3.31263
2019-12-20	9.48583	3.33542
2019-12-23	9.37003	3.3691
2019-12-24	9.63824	3.40809
2019-12-25	9.61814	3.43558
2019-12-26	9.35928	3.47098
2019-12-27	9.57794	3.54587
2019-12-30	9.51029	3.57396
2019-12-31	9.25303	3.57286
2020-01-02	9.65969	3.57086
2020-01-03	9.40304	3.56965
2020-01-06	9.24168	3.57276
2020-01-07	9.55144	3.58996
2020-01-08	9.57809	3.60606
2020-01-09	9.32344	3.60367
2020-01-10	9.58405	3.61577
2020-01-13	9.19033	3.64219
2020-01-14	9.54305	3.64719
2020-01-15	9.19739	3.6513
2020-01-16	9.31664	3.6718
2020-01-17	9.25029	3.6706
2020-01-20	9.18414	3.69951
2020-01-21	9.07213	3.74042
2020-01-22	9.28219	3.68842
2020-01-23	8.98688	3.68423
2020-02-03	9.15029	3.99933
2020-02-04	8.97708	3.90874
2020-02-05	9.12444	3.86975
2020-02-06	9.13439	3.93897
2020-02-07	9.32814	3.91578
2020-02-10	9.24629	3.98883
2020-02-11	9.44055	3.96495
2020-02-12	9.31249	3.95576
2020-02-13	8.99953	3.94118
2020-02-14	9.14789	3.9423
2020-02-17	9.20404	3.95286
2020-02-18	9.07508	3.97278
2020-02-19	9.31664	3.964
2020-02-20	9.09468	3.98953
2020-02-21	9.33674	3.97865
2020-02-24	9.48629	3.99752
2020-02-25	9.07753	3.97335
2020-02-26	9.5533	3.98827
2020-02-27	9.37694	3.9685
2020-02-28	9.48039	4.04893
2020-03-02	9.53729	3.95307
2020-03-03	9.45389	3.9569
2020-03-04	9.46399	4.00853
2020-03-05	9.23958	3.96207
2020-03-06	9.15553	4.0023
2020-03-09	9.25928	4.0043
2020-03-10	9.36324	3.99363
2020-03-11	9.51449	3.99847
2020-03-12	9.66605	3.9899
2020-03-13	9.39309	3.93624
2020-03-16	9.63929	4.00425
2020-03-17	9.55489	3.99199
2020-03-18	9.29376	4.01243
2020-03-19	9.59849	4.05667
2020-03-20	9.47914	4.04731
2020-03-23	9.12628	4.10874
2020-03-24	9.42864	4.16818
2020-03-25	9.54305	4.20922
2020-03-26	9.47099	4.27727
2020-03-27	9.16769	4.24941
2020-03-30	9.14294	4.22865
2020-03-31	9.02608	4.2794
2020-04-01	9.04751	4.36195
2020-04-02	9.11449	4.3424
2020-04-03	9.36367	4.36485
2020-04-07	9.20139	4.63495
2020-04-08	9.13072	4.787
2020-04-09	8.92438	4.83756
2020-04-10	9.17082	4.78651
2020-04-13	8.78503	4.75858
2020-04-14	9.12007	4.78923
2020-04-15	8.73628	4.80009
2020-04-16	9.06932	4.81145
2020-04-17	8.82119	4.79261
2020-04-20	9.10742	4.81368
2020-04-21	9.0818	4.81985
2020-04-22	8.74694	4.81371
2020-04-23	8.85434	4.87567
2020-04-24	9.00492	4.84543
2020-04-27	8.80409	4.87543
2020-04-28	8.77897	4.86829
2020-04-29	8.88449	4.85826
2020-04-30	8.59844	4.86912
2020-05-06	8.8768	4.85164
2020-05-07	8.41941	4.85281
2020-05-08	8.61201	4.81298
2020-05-11	8.58854	4.7432
2020-05-12	8.86919	4.78638
2020-05-13	8.93317	4.77515
2020-05-14	8.82264	4.79663
2020-05-15	8.71151	4.74801
2020-05-18	8.99467	4.80974
2020-05-19	8.98139	4.77782
2020-05-20	8.74694	4.6508
2020-05-21	8.86529	4.64518
2020-05-22	8.93977	4.70186
2020-05-25	8.96992	4.67131
2020-05-26	9.17917	4.5471
2020-05-27	8.94036	4.41678
2020-05-28	9.19559	4.43347
2020-05-29	9.22619	4.44945
2020-06-01	9.21142	4.43222
2020-06-02	9.33292	4.2509
2020-06-03	9.36367	4.11849
2020-06-04	9.25694	4.05558
2020-06-05	9.14931	3.96718
2020-06-08	9.31754	4.00275
2020-06-09	9.02391	3.94395
2020-06-10	9.47099	3.94074
2020-06-11	9.45502	3.98154
2020-06-12	9.15838	4.04323
2020-06-15	9.37529	4.11402
2020-06-16	9.64042	3.99162
2020-06-17	9.38811	3.85042
2020-06-18	9.41796	3.86302
2020-06-19	9.35286	3.82002
2020-06-22	9.47766	3.82423
2020-06-23	9.41196	3.83743
2020-06-24	9.44151	3.83923
2020-06-29	9.75952	3.89956
2020-06-30	9.88642	3.90047
2020-07-01	9.57854	3.94858
2020-07-02	9.51118	3.95899
2020-07-03	9.92999	3.9663
2020-07-06	9.91177	3.94464
2020-07-07	9.84427	3.94415
2020-07-08	9.92354	3.93606
2020-07-09	9.75674	3.86768
2020-07-10	10.083	3.78559
2020-07-13	10.0144	3.81014
2020-07-14	9.84584	3.84106
2020-07-15	9.97529	3.81838
2020-07-16	10.0053	3.8395
2020-07-17	10.1356	3.86032
2020-07-20	10.2666	3.79849
2020-07-21	9.84291	3.80641
2020-07-22	10.3278	3.79623
2020-07-23	10.3584	3.79786
2020-07-24	10.0834	3.80848
2020-07-27	9.95991	3.80826
2020-07-28	10.3477	3.79619
2020-07-29	10.2753	3.80292
2020-07-30	10.4083	3.80155
2020-07-31	10.4903	3.80098
2020-08-03	10.3653	3.85928
2020-08-04	10.6032	3.86621
2020-08-05	10.5817	3.85284
2020-08-06	10.3507	3.80678
2020-08-07	10.2232	3.84061
2020-08-10	10.7256	3.85752
2020-08-11	10.4926	3.83906
2020-08-12	10.5753	3.8077
2020-08-13	10.8174	3.79174
2020-08-14	10.5821	3.79768
2020-08-17	10.8253	3.79481
2020-08-18	10.5349	3.78425
2020-08-19	10.6717	3.69969
2020-08-20	10.9704	3.63094
2020-08-21	10.8931	3.62989
2020-08-24	10.9775	3.62303
2020-08-25	10.8453	3.58998
2020-08-26	11.0384	3.58583
2020-08-27	10.9053	3.57548
2020-08-28	10.7166	3.58463
2020-08-31	10.9653	3.61458
2020-09-01	10.9403	3.56714
2020-09-02	10.8599	3.54689
2020-09-03	11	3.51105
2020-09-04	11.0299	3.4718
2020-09-07	11.3376	3.46628
2020-09-08	11.201	3.48694
2020-09-09	11.2312	3.4979
2020-09-10	12.1354	3.51306
2020-09-11	11.9295	3.49182
2020-09-14	11.8752	3.48241
2020-09-15	11.9025	3.49077
2020-09-16	11.9723	3.47684
2020-09-17	11.7049	3.46791
2020-09-18	11.3764	3.47477
2020-09-21	11.3764	3.47368
2020-09-22	11.6097	3.47875
2020-09-23	11.7607	3.50262
2020-09-24	12.3692	3.50439
2020-09-25	12.3389	3.49766
2020-09-28	12.1167	3.49108
2020-09-29	11.9667	3.45316
2020-09-30	12.1917	3.49243
2020-10-09	12.8119	3.46656
2020-10-12	12.6405	3.43651
2020-10-13	12.2851	3.4427
2020-10-14	13.1667	3.45698
2020-10-15	13.0068	3.40897
2020-10-16	13.2328	3.40116
2020-10-19	13.7907	3.41333
2020-10-20	13.9377	3.41752
2020-10-21	14.5749	3.43622
2020-10-22	14.5506	3.45551
2020-10-23	14.9805	3.4451
2020-10-26	15.0749	3.43989
2020-10-27	14.8721	3.42599
2020-10-28	15.0411	3.38729
2020-10-29	15.1358	3.38699
2020-10-30	14.9328	3.38329
2020-11-02	14.5847	3.36299
2020-11-03	14.3121	3.38549
2020-11-04	13.971	3.3891
2020-11-05	13.9121	3.3781
2020-11-06	13.9178	3.34651
2020-11-09	13.7148	3.33673
2020-11-10	13.5784	3.33864
2020-11-11	12.981	3.31355
2020-11-12	12.7185	3.29746
2020-11-13	12.8393	3.27657
2020-11-16	12.3245	3.27551
2020-11-17	12.0659	3.26322
2020-11-18	12.3653	3.19094
2020-11-19	12.5809	3.15316
2020-11-20	12.6035	3.11947
2020-11-23	12.6456	3.16123
2020-11-24	12.31	3.16495
2020-11-25	12.3372	3.18377
2020-11-26	12.2107	3.20419
2020-11-27	12.1048	3.22492
2020-11-30	12.1073	3.31199
2020-12-01	11.8663	3.28552
2020-12-02	11.8478	3.27794
2020-12-03	11.4814	3.25117
2020-12-04	11.5981	3.2696
2020-12-07	11.5786	3.27929
2020-12-08	11.9147	3.30052
2020-12-09	12.1313	3.30296
2020-12-10	11.6382	3.35879
2020-12-11	11.8544	3.30703
2020-12-14	12.0698	3.31723
2020-12-15	11.5203	3.35397
2020-12-16	11.7355	3.41611
2020-12-17	11.8326	3.41585
2020-12-18	11.5496	3.41829
2020-12-21	11.6181	3.45022
2020-12-22	11.9804	3.49056
2020-12-23	11.9318	3.49181
2020-12-24	11.589	3.49975
2020-12-25	11.7755	3.531
2020-12-28	11.6087	3.57665
2020-12-29	11.9724	3.6042
2020-12-30	11.5103	3.63375
2020-12-31	11.6973	3.6809
2021-01-04	11.8255	3.64072
2021-01-05	11.7763	3.65957
2021-01-06	11.7369	3.74903
2021-01-07	11.5786	3.81209
2021-01-08	12.1334	3.84815
2021-01-11	12.2133	3.90753
2021-01-12	12.2338	3.95819
2021-01-13	12.0152	4.01325
2021-01-14	11.8557	3.93292
2021-01-15	12.0655	3.84428
2021-01-18	12.0956	3.75926
2021-01-19	12.2464	3.71402
2021-01-20	12.2769	3.73688
2021-01-21	12.0648	3.75974
2021-01-22	11.9123	3.7472
2021-01-25	12.3073	3.69089
2021-01-26	12.4139	3.63626
2021-01-27	12.521	3.59543
2021-01-28	12.1973	3.53629
2021-01-29	12.18	3.47856
2021-02-01	12.5966	3.55817
2021-02-02	12.2063	3.57644
2021-02-03	12.1879	3.51431
2021-02-04	12.8591	3.48678
2021-02-05	12.5905	3.49406
2021-02-08	13.8799	3.49558
2021-02-09	13.8956	3.53276
2021-02-10	14.2996	3.54614
2021-02-18	13.7603	3.51468
2021-02-19	12.978	3.52167
2021-02-22	12.5485	3.56493
2021-02-23	13.3396	3.58791
2021-02-24	12.7478	3.6133
2021-02-25	13.0143	3.62129
2021-02-26	13.3779	3.60608
2021-03-01	12.4919	3.60706
2021-03-02	13.1078	3.61355
2021-03-03	12.7064	3.60025
2021-03-04	13.0977	3.59444
2021-03-05	13.1459	3.57904
2021-03-08	11.4264	3.58943
2021-03-09	11.8726	3.58433
2021-03-10	11.5432	3.57883
2021-03-11	11.9372	3.57963
2021-03-12	11.4305	3.57573
2021-03-15	11.3604	3.56374
2021-03-16	11.1891	3.57025
2021-03-17	11.8549	3.56875
2021-03-18	12.228	3.57296
2021-03-19	12.0956	3.58237
2021-03-22	11.6029	3.573
2021-03-23	11.6897	3.58381
2021-03-24	11.9372	3.62172
2021-03-25	12.3014	3.61793
2021-03-26	11.5889	3.60645
2021-03-29	11.5596	3.60039
2021-03-30	11.5582	3.60861
2021-03-31	10.9506	3.64193
2021-04-01	11.4776	3.63155
2021-04-02	11.49	3.64577
2021-04-06	11.1776	3.66085
2021-04-07	11.2343	3.63858
2021-04-08	11.8198	3.64
2021-04-09	11.8926	3.64183
2021-04-12	11.2343	3.66531
2021-04-13	11.9554	3.67934
2021-04-14	10.6544	3.67477
2021-04-15	11.6172	3.684
2021-04-16	11.3247	3.68863
2021-04-19	11.2285	3.69563
2021-04-20	11.0238	3.72036
2021-04-21	11.6457	3.7226
2021-04-22	11.56	3.72354
2021-04-23	11.3705	3.78007
2021-04-26	11.7342	3.75159
2021-04-27	11.4783	3.81023
2021-04-28	11.3046	3.84428
2021-04-29	11.3046	3.86872
2021-04-30	12.6645	3.87236
2021-05-06	12.9678	3.91444
2021-05-07	12.5799	3.93459
2021-05-10	12.7696	3.92825
2021-05-11	12.8042	3.9534
2021-05-12	13.9332	3.95506
2021-05-13	13.6033	3.96411
2021-05-14	13.5957	3.92287
2021-05-17	13.5092	3.92194
2021-05-18	13.0521	3.917
2021-05-19	12.9541	3.91927
2021-05-20	13.7619	3.92263
2021-05-21	13.4528	3.92189
2021-05-24	13.5027	3.94188
2021-05-25	13.3734	3.92855
2021-05-26	13.1836	3.94552
2021-05-27	13.423	3.93398
2021-05-28	14.0511	3.87915
2021-05-31	13.5828	3.85417
2021-06-01	13.8109	3.88264
2021-06-02	13.7883	3.48103
2021-06-03	13.621	3.53627
2021-06-04	13.6467	3.50602
2021-06-07	13.8615	3.47306
2021-06-08	13.8838	3.45031
2021-06-09	13.8757	3.44416
2021-06-10	13.796	3.44211
2021-06-11	13.8229	3.43566
2021-06-15	14.0684	3.42327
2021-06-16	14.3281	3.41172
2021-06-17	14.1784	3.38168
2021-06-18	13.5088	3.35034
2021-06-21	13.7619	3.34841
2021-06-22	13.423	3.35057
2021-06-23	13.4047	3.36053
2021-06-24	13.4174	3.38409
2021-06-25	13.5586	3.40896
2021-06-28	13.5523	3.43675
2021-06-29	13.8535	3.40782
2021-06-30	13.9525	3.43818
2021-07-01	13.8503	3.46885
2021-07-02	14.3187	3.48732
2021-07-05	13.9481	3.49283
2021-07-06	14.0986	3.4924
2021-07-07	13.8274	3.49297
2021-07-08	14.5954	3.53964
2021-07-09	14.0366	3.55412
2021-07-12	13.9787	3.58324
[truncated: 235 more rows]

## Sheet: Data of Fig 3
period	Materials	Estate	Build	Decoration	Interest Rate
[truncated: 63 more rows]

[truncated: 8 more sheets: Data of Fig 4, Data of Fig 5, Data of Fig 6, Data of Fig 7, Data of Fig 8, Data of Fig 9, Data of Fig 10, Data of Fig 11]
